# Supplementary material for: Meta-dimensional data integration identifies critical pathways for susceptibility, tumorigenesis and progression of endometrial cancer
Source: Oncotarget. 2016 Jul 9;7(34):55249–63. doi: 10.18632/oncotarget.10509 (PMC5342415; doi:10.18632/oncotarget.10509)
Supplement: Supplementary file 2 [file oncotarget-07-55249-s002.xlsx]

## Sheet: Significant SNPs of GWAS
SNPs	GC P-value	Gene
rs6707690	2.358e-06	CTNNA2
rs11735301	3.83e-06	SORCS2
rs919927	4.075e-06	CTNNA2
rs1830175	6.145e-06	ZNF676
rs4725999	7.319e-06	GBX1
rs4594727	8.434e-06	SORCS2
rs4689789	9.081e-06	SORCS2

## Sheet: pathway groups
Pathways	cell signaling and cell cycle regulation	metabolism	immunology	blood coagulation	genetic information processing	others
KEGG_P53_SIGNALING_PATHWAY	√
KEGG_HEMATOPOIETIC_CELL_LINEAGE			√
BIOCARTA_AMI_PATHWAY				√
BIOCARTA_IL5_PATHWAY	√		√
BIOCARTA_INTRINSIC_PATHWAY				√
KEGG_HOMOLOGOUS_RECOMBINATION					√
KEGG_BASAL_TRANSCRIPTION_FACTORS					√
BIOCARTA_RAC1_PATHWAY	√
KEGG_PARKINSONS_DISEASE						√
BIOCARTA_CELLCYCLE_PATHWAY	√
KEGG_GLUTATHIONE_METABOLISM		√
KEGG_ECM_RECEPTOR_INTERACTION						√
BIOCARTA_VITCB_PATHWAY				√
BIOCARTA_AKAP95_PATHWAY	√
BIOCARTA_IGF1MTOR_PATHWAY	√
BIOCARTA_TCYTOTOXIC_PATHWAY			√
BIOCARTA_GATA3_PATHWAY			√
BIOCARTA_PLATELETAPP_PATHWAY
KEGG_ALPHA_LINOLENIC_ACID_METABOLISM		√
KEGG_SPHINGOLIPID_METABOLISM		√
