# Supplementary material for: Meta-dimensional data integration identifies critical pathways for susceptibility, tumorigenesis and progression of endometrial cancer
Source: Oncotarget. 2016 Jul 9;7(34):55249–63. doi: 10.18632/oncotarget.10509 (PMC5342415; doi:10.18632/oncotarget.10509)
Supplement: Supplementary file 3 [file oncotarget-07-55249-s003.xlsx]

## Sheet: GWAS gene-level
gene	emp P-val	contributing SNPs
DAG1	0.0001	rs3870336
LY6E	0.0003	rs4270938
SLC4A8	0.0003	rs1389195
ZNF676	0.0003	rs1830175|rs2360001
SF3A3	0.0004	rs4634868
SNURF	0.0004	rs17786183
THNSL2	0.0004	rs10210295
FHL3	0.0005	rs4634868
UTP11L	0.0005999	rs4634868
C9orf71	0.0007999	rs265077
RBM4B	0.0008999	rs35532855|rs3741364
SPTBN2	0.0008999	rs35532855|rs3741364
SYDE1	0.0011	rs10416692
ZNF182	0.0011	rs492359
CTBP1	0.0012	rs900030
PGAM5	0.0012	rs7969633
HSF2BP	0.0013	rs2282527
OR1I1	0.0013	rs10416692
ADAD1	0.0014	rs17005693
HS2ST1	0.0014	rs4610985|rs1199671
ILVBL	0.0014	rs10416692
SPACA5	0.0015	rs492359
SPACA5B	0.0015	rs492359
PRSS27	0.0016	rs3094481
GATAD1	0.0017	rs10257545
OR6X1	0.0018	rs11601032
ZNF202	0.0018	rs11601032
ZNF257	0.0018	rs1036235
ERRFI1	0.0019	rs225133
TBX20	0.0019	rs1419856
TSPYL4	0.002	rs9481617
C2orf48	0.0021	rs1138729
FBXO27	0.0021	rs10417436
KIAA1109	0.0021	rs17005693
2015-09-15	0.0021	rs548649
FAM49B	0.0022	rs837065|rs837083
IL5RA	0.0022	rs17659353|rs17659192|rs2540078
LRFN4	0.0022	rs3741194
NDEL1	0.0022	rs1391768
RCE1	0.0022	rs3741194
C1orf194	0.0023	rs616378|rs521734|rs35664265
C8orf31	0.0023	rs4977145
TMEM167B	0.0023	rs616378|rs521734|rs35664265
C20orf70	0.0024	rs6579083
DRGX	0.0025	rs10857481
SYNPO2	0.0025	rs10518316
TAF13	0.0025	rs616378|rs521734|rs35664265
MRPL13	0.0026	rs6650
OR52K1	0.0026	rs12796582
PC	0.0026	rs3741194
PRKAR2A	0.0027	rs12496747
CTNNA2	0.0029	rs919927|rs6707690|rs17018359|rs383452|rs544483
KIAA0467	0.0029	rs2782652
BBS12	0.003	rs309370
IL5	0.0031	rs17690122
LCP2	0.0032	rs315796
CCDC111	0.0034	rs2019978|rs2720376|rs4647603
PRR12	0.0034	rs2288921
PTPN12	0.0034	rs17381884
RRM2	0.0034	rs1138729
C18orf37	0.0035	rs17561133
PRRG2	0.0036	rs2288921
SNX8	0.0036	rs12670380|rs12699839
HES7	0.0037	rs3027208
OBFC1	0.0037	rs2984132|rs11596104|rs10748858|rs10883931
ACTR5	0.0038	rs2246804
CCNT2	0.0038	rs3769025
TCP10	0.0038	rs2981987
CASP3	0.0039	rs2019978|rs2720376|rs4647603
SLC32A1	0.0039	rs2246804
TPBG	0.0039	rs770911
GALC	0.004	rs10142115
HYI	0.004	rs2782652
KCNA10	0.0045	rs10857825
CENTG3	0.0047	rs4725999|rs4725392|rs4725991|rs1966602|rs2288651
CPNE5	0.0047	rs736348|rs16889125
FBXL21	0.0049	rs6861170
GAPDH	0.0049	rs917634
NLRP9	0.0049	rs2194|rs4801278
AOAH	0.005	rs3801299|rs12670273|rs2727805|rs17170619|rs2247298
FAM110B	0.005	rs6994303|rs13280976
ZMYND15	0.005	rs4790702
FCGRT	0.005099	rs10419198
GBX1	0.005099	rs4725999|rs2487150|rs1966602|rs10230113|rs1469550
C4orf6	0.005199	rs10032518
FLJ21075	0.005199	rs13246591
HERC6	0.005199	rs17014114
ALKBH6	0.005399	rs12985263
ATG9B	0.005399	rs3763486
CHRNA3	0.005499	rs950776
CYP2U1	0.005499	rs13103176|rs4956140
NDST4	0.005499	rs6820993|rs1036757
TM4SF5	0.005499	rs4790702
CHRNB4	0.005599	rs950776
SMS	0.005599	rs5951678|rs7059727
C1orf87	0.005699	rs630572|rs17120097|rs634094|rs640639|rs680390
C20orf71	0.005699	rs17124372
C9orf125	0.005799	rs1929495
LAMP2	0.005799	rs2748
POLA2	0.005799	rs487989
HNRPLL	0.005899	rs12328034
SMC1B	0.005999	rs738228
WDR18	0.005999	rs7146|rs12710103|rs2240154|rs4807395
C19orf12	0.006099	rs10411403
IFFO	0.006099	rs917634
EDEM1	0.006199	rs341987
DKFZp547H025	0.006299	rs7608226|rs1040169|rs12996329|rs4602219
DSE	0.006399	rs473484|rs6926908|rs12664607|rs9488931|rs10782184
ZNF442	0.006499	rs17706051
RIBC2	0.006599	rs738228
SFMBT1	0.006699	rs9870898
C8orf44	0.006799	rs6983214
HTR3E	0.006899	rs6806377
PRKCQ	0.006899	rs4620621|rs11259403|rs7072496|rs677986|rs596866
PHF16	0.006999	rs6725
PSMB11	0.006999	rs11625486|rs10138759|rs11845708
NAPSA	0.007099	rs3219281
GRIN3B	0.007199	rs7146|rs12710103|rs2240154|rs4807395
IL4R	0.007199	rs2057768|rs1805010|rs3024619|rs2283563|rs1049631
LOC402117	0.007299	rs13428970|rs11678130
MAST4	0.007299	rs6863429|rs4700168|rs17268691|rs1030171|rs2287929
VCPIP1	0.007299	rs6983214
C19orf46	0.007399	rs12985263
OR10S1	0.007399	rs9326268
C9orf46	0.007499	rs822335
C16orf42	0.007599	rs7185635
GNPTG	0.007599	rs7185635
LIF	0.007599	rs2070889
SERPINB5	0.007599	rs6567366
ZNF71	0.007599	rs2072501
ADAM2	0.007699	rs10958563
FAM53A	0.007699	rs4865453|rs2895461
EIF2B5	0.007799	rs6806377
FLYWCH1	0.007899	rs17603186|rs9928269|rs4238844|rs9302815|rs4786361
RUNX3	0.007899	rs11249206|rs6690896|rs11249209|rs7551188|rs4649038
CDH24	0.007999	rs11625486|rs11845708|rs8006767
EPHA10	0.007999	rs489408
GPR65	0.007999	rs4899932
ATP1A2	0.008099	rs11585375|rs2070704
ZNF799	0.008099	rs17706051
ATP6V0B	0.008199	rs2301992
SF3B5	0.008299	rs6935203|rs11155342|rs4896697|rs9496856|rs9496857
LOC644096	0.008399	rs12985263
LGALS1	0.008499	rs9622677
LOC342994	0.008599	rs10418203
C11orf80	0.008699	rs3741194|rs11601241
CBLN1	0.008799	rs3743776
NXPH3	0.008799	rs12602479
TNFRSF11B	0.008799	rs1032128|rs11573856|rs1905786|rs12679857
ACIN1	0.008899	rs11625486|rs11845708|rs8006767
NR1H2	0.008899	rs3219281
SYNJ1	0.008899	rs2833934|rs10470165
CHRM5	0.009099	rs661968|rs588655
FGF3	0.009199	rs11263596|rs3933410
PLA2G5	0.009199	rs11573288|rs660414
NR5A2	0.009299	rs2816958|rs2253771
B4GALT2	0.009399	rs2301992
EGFL7	0.009399	rs4880117
SGMS2	0.009699	rs10007396|rs13103176|rs11945554|rs1160677
DPH2	0.009799	rs2301992
KHDRBS1	0.009799	rs12094507
RNF19B	0.009799	rs194663
KCNH7	0.009899	rs888274|rs17783344|rs984971
YPEL2	0.009899	rs12936822
RPS11	0.0101	rs1042122
CA10	0.0102	rs2319453|rs1526189|rs1880769|rs11650166|rs4794313
CDKN2B	0.0102	rs545226
FICD	0.0102	rs2303632
EXOC2	0.0103	rs9405889|rs2073009|rs3757120|rs1150824|rs2039713
LETM1	0.0103	rs4865483
TMEM41B	0.0103	rs7114748
PGM5	0.0104	rs265077|rs7019238
AGPAT2	0.0105	rs10870112|rs4880117
C19orf6	0.0105	rs7146|rs12710103|rs2240154|rs8109756|rs7247087
EIF2S1	0.0105	rs7154607
MAGEB10	0.0105	rs36115712
PMCH	0.0106	rs10860845|rs12371328
PRM1	0.0106	rs1646026
WHSC1	0.0106	rs4865483
GOLGA3	0.0107	rs7134809
CCR1	0.0108	rs3136671
SLC35C2	0.0108	rs13040414
TAF4	0.0108	rs17750066
CDKN2A	0.0109	rs545226
POP4	0.011	rs4239558
SORCS2	0.011	rs11735301|rs6814708|rs13442|rs17755381|rs11932810
NOX1	0.0111	rs5921678
BAIAP3	0.0112	rs7185635|rs2268049
C13orf1	0.0112	rs1609571
RRP1B	0.0113	rs2282527|rs4819296
YSK4	0.0113	rs16831235|rs12463963
CP	0.0114	rs13072552|rs13096289|rs4974389
WDFY2	0.0114	rs9316551|rs9526786|rs9563069|rs1058142
PRM2	0.0116	rs1646026
UBE2I	0.0116	rs7185635|rs2268049
SH3PXD2A	0.0117	rs11191820|rs10883931|rs10786772|rs11191797|rs12778775
SLC29A2	0.0117	rs2279861
TSPYL1	0.0118	rs9481617|rs6909133
ZNF98	0.0118	rs10418203
PHF7	0.0119	rs123603
RPL13A	0.0119	rs1042122
TNP2	0.0119	rs1646026
GAA	0.012	rs4889972|rs11150843
THUMPD3	0.012	rs13240
FAM69B	0.0121	rs10870112
NOL12	0.0121	rs12628135
RPH3A	0.0121	rs7309495|rs2240191
SLC17A6	0.0121	rs2593693
LYPD6	0.0122	rs10206766
PRM3	0.0122	rs1646026
C1orf59	0.0123	rs12130280
LOC283551	0.0123	rs12892774
PDXP	0.0123	rs9622677
TMEM106A	0.0123	rs17600371
CAPN6	0.0124	rs992864|rs17882996
MARCO	0.0124	rs2119110
KIAA0247	0.0127	rs10498530
PELP1	0.0129	rs4346260
STARD10	0.013	rs673377
FAM107A	0.0131	rs4681869
FAM50B	0.0131	rs9392527|rs2490051
MANEAL	0.0132	rs489408|rs2306627|rs3748682
FLT3LG	0.0133	rs1042122
FOXD1	0.0133	rs958583
PNKD	0.0133	rs10932774
BAP1	0.0135	rs123603
JAKMIP1	0.0135	rs16838298
NOSIP	0.0135	rs2288921|rs10409856
RABGAP1	0.0135	rs10985854
SNX32	0.0135	rs7940691
UBXD8	0.0135	rs9313736|rs2913732|rs10054778
NBR1	0.0136	rs11650132
NQO1	0.0136	rs689453
PTCHD2	0.0136	rs2745291
NFAT5	0.0137	rs689453
EIF4A3	0.0138	rs4889972|rs8064429
C1orf25	0.0139	rs950327
C12orf48	0.014	rs10860845|rs12371328
HCRTR2	0.014	rs3122160|rs2134294
OLA1	0.0141	rs6756828
TSR1	0.0141	rs2429900
OR1D4	0.0142	rs11078432|rs12942593
OR1D5	0.0142	rs11078432|rs12942593
PCDH18	0.0143	rs9307912|rs10018837
GCA	0.0144	rs17783344|rs984971
CYLC1	0.0145	rs12860055
LITAF	0.0145	rs12918743
MMRN1	0.0145	rs3775464|rs1442137
ABCB8	0.0146	rs3763486|rs4148854
COL2A1	0.0146	rs2286025
MRPS12	0.0146	rs10416055|rs4803045
ZDHHC8	0.0146	rs9605074
RNF44	0.0147	rs9313736|rs876224|rs11027
SPTLC1	0.0147	rs3847308|rs7039002|rs7048339|rs7024547
CNN2	0.0148	rs7146|rs12710103|rs8109756|rs7247087|rs10419707
C22orf32	0.0149	rs133367
RAPGEF2	0.0149	rs4396948|rs4295222
DUSP5	0.015	rs11195152
NDUFA6	0.015	rs133367
SV2B	0.015	rs2106694|rs1075839
DMP1	0.0151	rs6532013
TAAR8	0.0152	rs9321350|rs1361281
KREMEN2	0.0153	rs4149782|rs9928269|rs9302815|rs4786361|rs4786365
NTRK2	0.0154	rs3758317|rs1187343|rs1187286
SRR	0.0155	rs2429900
DCLK1	0.0157	rs9545871|rs17053070|rs9546065|rs10507437|rs9531258
KIAA1967	0.0157	rs878051|rs4872525
TTC27	0.0157	rs3769583|rs9308929|rs2295730|rs927087|rs6723226
SIGLEC11	0.0158	rs12984158
ASB11	0.016	rs5935925|rs6527487
ZNF660	0.016	rs9873604|rs939649
OLFM1	0.0161	rs4842221|rs9308281|rs1571332|rs563961|rs500461
NCAPD2	0.0162	rs917634|rs7975360
RCN3	0.0162	rs10419198|rs10409856
NSMCE1	0.0163	rs7186985|rs6498001
POLD1	0.0163	rs3219281
S100A1L	0.0163	rs13086496
LAPTM4B	0.0165	rs7815283
HUS1B	0.0166	rs9405889|rs1211554|rs1612811
GBP7	0.0168	rs7517828
JMJD5	0.0168	rs7186985|rs6498001
PRPS2	0.0168	rs6641108|rs917580|rs3815366|rs2162|SNP23-12702087
SPACA1	0.0169	rs269424
C7orf58	0.0171	rs1534016|rs17143147|rs10953934|rs798901|rs798903
FAM109B	0.0173	rs133367
CDGAP	0.0174	rs4687855
MCHR1	0.0174	rs133076
MAP1S	0.0177	rs3761055|rs2287860
SIKE	0.0179	rs10489526
SMYD2	0.0179	rs11120288|rs1134647
YWHAE	0.0179	rs16945809
ALS2	0.018	rs1914258
BIN3	0.018	rs878051|rs4872525
METTL4	0.018	rs770235
SPAG4	0.0181	rs6120998|rs11698601
ZNF217	0.0181	rs2741396
CDK6	0.0182	rs10269570|rs10225965|rs7781436
NOS2A	0.0182	rs3794756
PSMA4	0.0183	rs12915366|rs2036527
C1orf26	0.0184	rs950327
RAB3GAP2	0.0184	rs7527410
VGLL2	0.0185	rs13201929
C10orf30	0.0186	rs4748040
POMP	0.0186	rs9551522
SLC13A2	0.0188	rs4506956|rs16964373
ASB15	0.0189	rs7797819|rs6962756
CYP2E1	0.0189	rs9919378
TTC29	0.019	rs4835336
C1orf122	0.0191	rs2306627|rs3748682
CLIC5	0.0191	rs6458477|rs9395145
YRDC	0.0191	rs2306627|rs3748682
SLC28A2	0.0192	rs8039352
EFR3A	0.0193	rs16904557|rs2334792|rs2270875|rs2202068|rs1604292
MTF1	0.0193	rs2306627|rs3748682
RNASEH1	0.0193	rs1129241
TMEM110	0.0193	rs6445539|rs2276816|rs2256332
LEMD3	0.0195	rs1566318
BANK1	0.0198	rs17031983|rs2631267|rs2631268|rs4698987
LOR	0.0198	rs943967|rs821405
STX2	0.0198	rs4644680
B3GNT1	0.02	rs2279861
C1orf31	0.0202	rs12031728
CCDC109A	0.0202	rs1010906|rs7075988
GFRA1	0.0202	rs7904143|rs11197523|rs10749194|rs953920|rs10787628
MAP2	0.0202	rs13027724|rs6716675
C14orf106	0.0203	rs226981
CHGB	0.0203	rs6107718
AMACR	0.0204	rs3822464|rs840385
TRMT6	0.0206	rs6107718
MANBAL	0.0207	rs6011959
TTYH3	0.0207	rs17132513
CD300A	0.0208	rs2251065|rs2670826|rs1048367
GPRC5C	0.0208	rs2251065|rs2670826|rs1048367
UNC5CL	0.0208	rs9381025|rs742493
DBH	0.021	rs3025373|rs2519143|rs5322|rs11998869
FAM102B	0.021	rs12130280
ZNF167	0.0212	rs9873604|rs939649
STAM	0.0213	rs2764804|rs17141517|rs2570277
KIAA1244	0.0215	rs714935
SLC25A37	0.0216	rs11784090
RCSD1	0.0217	rs12081670
DDX41	0.0219	rs2306761
DYNLT3	0.022	rs5964227
MGC33407	0.022	rs301409
TFPI	0.022	rs10153820
UBL3	0.022	rs9314973|rs11147399|rs1747060
CHRNA5	0.0223	rs12907966|rs2036527
NDUFB1	0.0223	rs3759722
OR13G1	0.0223	rs1151643
PSMB5	0.0223	rs11625486|rs10138759|rs11845708|rs12433669|rs3751498
FMOD	0.0224	rs12090788
SART3	0.0225	rs2303632|rs10861946
HACE1	0.0227	rs11156426
APOOL	0.0228	rs1607158
ASAH2B	0.0228	rs10994191|rs4497350
TP53I11	0.0228	rs900851
AFF4	0.0229	rs7723827
MCM8	0.023	rs6107718
SYCE1	0.023	rs3020514
WEE1	0.023	rs7939541
ROBO2	0.0231	rs6548485|rs12714456|rs6762635|rs4683981|rs4371552
FGG	0.0233	rs9790537|rs2070018
MPP4	0.0233	rs1914258
COL4A2	0.0234	rs3803229|rs2094700|rs4572246|rs4773191|rs3803237
CCDC136	0.0235	rs7799186
FLNC	0.0236	rs7799186
ELA3A	0.0237	rs2473295|rs7553024
FMN1	0.0237	rs12915737|rs1979167|rs10519773|rs3817591|rs11634255
PNPLA8	0.0237	rs726471
TULP3	0.0237	rs7314303
ERMP1	0.0238	rs10975303|rs4289865|rs7047575
JUB	0.0239	rs1043675
LOC123688	0.0239	rs12915366|rs8034191
SH3BP1	0.0239	rs9622677|rs2071766
SGPP1	0.024	rs7154718
AZIN1	0.0242	rs1019976|rs6991188|rs2679758
ENSA	0.0242	rs9733|rs7517
IQCJ	0.0242	rs6798734
ASB9	0.0244	rs5935925|rs2291122|rs1564405
ATF3	0.0244	rs493894|rs791851
CNTNAP5	0.0246	rs768318|rs17392176|rs13021629|rs7573997|rs13008208
GPI	0.0246	rs3786884
RASSF8	0.0246	rs4963642|rs16929998
CDC42	0.0247	rs11800014
KIAA1704	0.0247	rs12874411|rs17294691
SARS2	0.0247	rs10416055|rs4803045
ZNF616	0.0247	rs11666341|rs7254507
KIAA0232	0.0248	rs6833118|rs6845985|rs7675928
MDH1B	0.0248	rs1001110
ADRBK1	0.0249	rs11605263
TUBA1C	0.0252	rs11168948
ARHGAP22	0.0253	rs935270
TRIM5	0.0253	rs7950912
C7orf60	0.0254	rs10229725
HRB	0.0254	rs7600530
TRIM22	0.0254	rs7950912
EFR3B	0.0256	rs7596747|rs6545975|rs3731631|rs12992354|rs551573
EIF3B	0.0256	rs2895183
HNRNPD	0.0256	rs3762885
PAQR4	0.0257	rs4149782|rs9302815|rs4786361|rs4786365
P76	0.0258	rs12826247
C1orf103	0.026	rs2885806|rs9660523|rs1418426
NEK4	0.026	rs3774354
TAAR1	0.026	rs10782248|rs1569651|rs8192619
KIAA1429	0.0262	rs2289455
SCML4	0.0262	rs4945796
ADAM18	0.0263	rs13268577|rs10958563|rs10105183
MFI2	0.0263	rs569330|rs509016
ATF7IP2	0.0264	rs4029453|rs12165003
SOX3	0.0265	rs5909064
C1orf95	0.0266	rs3820632|rs708757
LMOD3	0.0266	rs1995664
SNRPN	0.0268	rs17786183|rs17772804|rs736008
LOC100129534	0.0269	rs2843142|rs6665546
CCDC40	0.0269	rs4889820|rs9907837|rs11150843
PKMYT1	0.0269	rs4149782|rs9302815|rs4786361|rs4786365
CUL2	0.0271	rs2001893
RPA2	0.0271	rs11587393
CCS	0.0272	rs12795774
FAM26E	0.0272	rs1741819
ANKLE2	0.0273	rs7969633|rs7313839
FAM164C	0.0274	rs175500
MSR1	0.0275	rs17620811
TTC6	0.0275	rs8015058
BZRPL1	0.0276	rs742493|rs736795
CREM	0.0277	rs3740082|rs1057108|rs1148247
OR2G6	0.0277	rs10158713
GNPNAT1	0.0279	rs12435056
NKAIN1	0.0279	rs10798826
SPACA3	0.0279	rs11872083|rs7359655|rs28907
MUS81	0.028	rs7940691|rs687672
SOX1	0.028	rs9604189
SPINK5L2	0.028	rs10068988
CDC42EP2	0.0281	rs487989|rs4647575
GRIN2C	0.0281	rs3803783
KLKB1	0.0281	rs3733403|rs1912826
PEX13	0.0282	rs1177230
MTBP	0.0284	rs4279642|rs11784372
SATL1	0.0285	rs2343385
C9orf142	0.0286	rs35848246
CLIC3	0.0286	rs35848246
LOC169834	0.0286	rs1570756
MYRIP	0.0286	rs4974028|rs2679822
SPIC	0.0287	rs7979430
TTLL2	0.0288	rs2981987|rs6908815
ARGFX	0.0289	rs4676681
EFEMP2	0.0289	rs7940691|rs687672
CFL1	0.0292	rs7940691|rs583887
ARL5A	0.0293	rs11680834
DEFB1	0.0293	rs2738173|rs2738157|rs2951850|rs2702839
DSCC1	0.0293	rs4870991|rs6987100
RNF34	0.0293	rs7311543
MNT	0.0294	rs2429917|rs4790078|rs1381247
MUSTN1	0.0294	rs6445539|rs2276816|rs2256332|rs3821831
SLC9A7	0.0294	rs5952400
TSPAN11	0.0294	rs1485343|rs11613187|rs10843866|rs4931393|rs1035285
ZNF35	0.0294	rs6809116|rs1402752
KCNMA1	0.0297	rs11001950|rs12219105|rs11001971|rs4639876|rs10740466
FLJ10404	0.0299	rs2306761
PPP2R4	0.0299	rs3118634|rs4837345|rs10988209
THAP4	0.0299	rs7558942|rs7558279
C12orf29	0.03	rs2468239
SFMBT2	0.03	rs4083552|rs4748899|rs10795531|rs4748917
CENPB	0.0302	rs683808
CHCHD2	0.0302	rs816411|rs11772839
CASQ2	0.0303	rs6684209
ATAD3B	0.0304	rs819980|rs6690515
IVNS1ABP	0.0304	rs10798004
GFRAL	0.0305	rs11757215|rs12663965|rs1553329|rs6933713|rs6917737
PAK3	0.0305	rs16986415
CD200R2	0.0306	rs6763040
THY1	0.0306	rs7102696
CHRNA10	0.0307	rs10834744
OR51A4	0.0307	rs11034689
FBXL11	0.0308	rs11605263
CBARA1	0.0309	rs11000295|rs16929993|rs10400201
KIAA1841	0.0309	rs1177230
CD276	0.031	rs12593558
CTSE	0.0311	rs28505779
FAM73B	0.0311	rs10988198
STRBP	0.0311	rs3860155
TARP	0.0311	rs1546834|rs2240826|rs1860517
ZBTB6	0.0311	rs12683130|rs10818759
GSTM1	0.0314	rs673151|rs625456
LECT2	0.0314	rs7710932|rs185069
GOLGA2L1	0.0315	rs11110275
OTX1	0.0315	rs2018650
TMEM61	0.0315	rs4927186|rs2059688|rs2317951|rs6687801
KYNU	0.0317	rs1439875|rs1050950|rs352890|rs7561260|rs10184722
TFAP2B	0.0317	rs9349560|rs9367415|rs2206277
IFT122	0.0318	rs2285353
SLC46A1	0.0318	rs12947270
ICAM2	0.032	rs17688326
CSDA	0.0321	rs2166066|rs753202
POFUT2	0.0321	rs2838870
SMTNL2	0.0321	rs2100987
BLM	0.0323	rs16944840|rs7179346
GABRQ	0.0323	rs4828707
CCNG2	0.0324	rs4150084
DCX	0.0324	rs7051370
KIAA1407	0.0324	rs16861476|rs9866271
MSRB3	0.0325	rs6581626
MLH3	0.0326	rs175500
NOS3	0.0326	rs3763486|rs3807370|rs2373885
BRMS1	0.0327	rs947978
RSL1D1	0.0328	rs7191810
TAAR6	0.0328	rs9321350|rs1361281|rs6904438
ACTA2	0.0329	rs4431933
IFT20	0.0329	rs1981512|rs1007398
CDK5RAP3	0.0331	rs8082043
FLJ45224	0.0332	rs35848246
PARVG	0.0332	rs5764592|rs9614363
PSMC6	0.0333	rs12590590|rs7142734
SMPDL3B	0.0333	rs11587393
TAAR2	0.0334	rs10782248|rs9389015|rs12200377|rs9385619
TNRC6A	0.0334	rs12596320
AVEN	0.0337	rs661968|rs588655|rs477192
DNAJB12	0.0337	rs10400201
FER	0.0337	rs11948270
ATXN7L1	0.0338	rs212438|rs567003|rs516802|rs484491
CTTNBP2NL	0.0338	rs2492493|rs2492501
GPR88	0.0338	rs7555025|rs6577178
APCDD1L	0.0339	rs4812003
OR1M1	0.0339	rs12610094
TMEM97	0.0339	rs1981512|rs1007398
EPHB4	0.034	rs2250818
TNFAIP1	0.034	rs1981512|rs1007398
C12orf32	0.0341	rs10774075
DYTN	0.0341	rs1001110
IGF1	0.0341	rs2971575|rs5742671|rs2139573|rs6219
ITIH1	0.0343	rs3774354
2015-03-04	0.0345	#N/A
NUDT12	0.0345	rs822422
MRO	0.0346	rs2586777|rs2849237
STOML3	0.0346	rs9576666
WNT7A	0.0346	rs17038609
SEMA4A	0.0347	rs7555253
SLC25A33	0.0347	rs7412149|rs12040542
MORN1	0.0348	rs2843142|rs12082516|rs6665546
NUP37	0.0348	rs10860840|rs11111165
GDF6	0.0349	rs2514530|rs6986442
CH25H	0.035	rs7908760
CSTB	0.035	rs762407
IL1R1	0.0352	rs949963
PRSS21	0.0352	rs2190809
CCDC85B	0.0353	rs7940691|rs10791830|rs1151523
TMEM54	0.0353	rs1284373|rs10914632
KCNV1	0.0354	rs10092842
AES	0.0355	rs307712
C3orf14	0.0355	rs3774700
KIF13B	0.0355	rs10448081|rs11778025|rs4732922|rs4732912|rs7844537
FAM161A	0.0356	rs17513722
SGSM2	0.0357	rs2429917|rs2429900|rs1381247
FAM26F	0.0358	rs12664607|rs2640882
CSNK2A1	0.036	rs6037986
ARL2BP	0.0361	rs8046668
ELK3	0.0361	rs10745751
KRIT1	0.0361	rs12704637|rs11542682
SMO	0.0362	rs1061280
SNX11	0.0362	rs4794447
DENND2D	0.0363	rs629608|rs2764546|rs9970286|rs694180|rs654997
KLHL36	0.0363	rs7190856
PTGDS	0.0363	rs35848246
QTRTD1	0.0364	rs16861476|rs9824256|rs10934251
SPEF1	0.0364	rs683808|rs621624
C21orf63	0.0366	rs9982647
CDK5RAP1	0.0366	rs11698045|rs293710
COL6A3	0.0366	rs11690358|rs10929225
FSD1L	0.0366	rs2812310
LRCH2	0.0366	rs7056311|rs17326506
PCDH7	0.0366	rs13151017|rs4422383|rs1463844|rs6448730|rs11937211
PSEN2	0.0366	rs1150896|rs1938386
CR2	0.0367	rs17616|rs7549152
PEX7	0.0367	rs11962316
CLCN6	0.0369	rs2184226|rs2050265|rs3737964
FAM26D	0.0369	rs1741819
ASB10	0.037	rs310597|rs310583|rs2257090|rs310586
AGTR2	0.0372	rs12710567
CA6	0.0372	rs17389460|rs1832262
MTHFR	0.0372	rs2184226|rs2050265|rs3737964
PIGA	0.0372	rs6527487
PTPRN	0.0372	rs1983298
KIF27	0.0373	rs4298563|rs10868072
TPD52	0.0373	rs4740135|rs7839986|rs7837150
ACYP1	0.0374	rs175500
OAS1	0.0374	rs2240191
TBC1D29	0.0374	rs216457
RIN1	0.0375	rs947978
PHKG1	0.0377	rs816411|rs11772839
VCAM1	0.0377	rs3176860|rs2392221|rs1591474
ALOXE3	0.0378	rs3027208|rs4792214
MYNN	0.0378	rs10936600
CHRDL2	0.0379	rs2000924
HOXB4	0.0379	rs9299|rs3809782|rs1529334
NPM2	0.038	rs12549516
LARP4	0.0381	rs7296212|rs10506293
SLC35D1	0.0381	rs1885277
FBXO48	0.0383	rs10168414
PBRM1	0.0383	rs10510760
TAAR9	0.0383	rs2066076
TSPAN5	0.0383	rs4699661
FGF17	0.0384	rs12549516
IL9	0.0384	rs11739800|rs1859428|rs31565|rs2069885|rs31563
SLC19A3	0.0384	rs4973239|rs11679813
COTL1	0.0385	rs9924738
FLJ32658	0.0385	rs2946848
ACCS	0.0386	rs3814767|rs178512|rs178501
MFAP3	0.0386	rs13436549
ACE2	0.0387	rs4240157
CEPT1	0.0388	rs629608|rs9970286|rs694180|rs10494126
TTF1	0.0388	rs3739916
TTYH2	0.0388	rs17192691
TWIST1	0.0388	rs994823
C16orf75	0.0389	rs2032933
ELMO2	0.0389	rs13040414|rs17469458
FAM110A	0.0389	rs636681|rs552367|rs600810|rs486515
SLC24A3	0.0389	rs6136670
CCBE1	0.039	rs12606241
ZNF197	0.039	rs1402752|rs11130032
CNTN4	0.0391	rs9822614|rs17659353|rs17659192|rs932157|rs3897737
MC5R	0.0391	rs1284056|rs1284065|rs1299348|rs12457947
ARFGEF1	0.0392	rs7002622
IL1F7	0.0392	rs3811046
LAMB3	0.0394	rs2076356|rs2076358|rs3179860
TMEM98	0.0394	rs11851|rs28917|rs4795725
TSPAN32	0.0394	rs10831706
ATXN3	0.0395	rs7141379
C6orf97	0.0395	rs6913493|rs9479055|rs4870044
LEO1	0.0395	rs2554313
POU3F4	0.0395	rs7059646|rs5968181
TMEM104	0.0395	rs939540|rs8072277|rs939543
FAM20C	0.0397	rs6972063|rs10277457|rs4275177
MBD1	0.0397	rs1790458
FAM55D	0.0398	rs1671804
HPCA	0.0398	rs1284373|rs10914632
LYZL1	0.0398	rs10763704|rs10763703|rs11007522|rs2817811
ZFPM2	0.0398	rs13280496|rs13250492|rs1470684|rs6995272|rs10103822
ANGPT1	0.0399	rs2445365|rs1347183
HSPA5	0.0399	rs391957
KLF17	0.0399	rs6682866
LOC389672	0.0399	rs272610
MFAP5	0.0399	rs11611870|rs14541
HRC	0.04	rs3745299
IL10	0.04	rs11119447
ACMSD	0.0401	rs3769025|rs1954874
C13orf33	0.0401	rs9547011|rs4943311|rs7325107|rs11147447
PEX1	0.0401	rs7791858|rs10236856|rs11772579
SLC7A13	0.0401	rs2976190|rs4406372
HUWE1	0.0402	rs12840724
OR52R1	0.0402	rs12276504
ZNF420	0.0402	rs4239587
CRY1	0.0403	rs12315175
FKBP14	0.0403	rs10282327
FNDC5	0.0403	rs1284373
OSM	0.0404	rs2070889|rs877549
PON1	0.0405	rs3917478
RXFP1	0.0405	rs13143911
SEMA6A	0.0405	rs4920916|rs6897947|rs154577
KRT20	0.0406	rs1014774
BIN1	0.0407	rs17014852|rs10929009|rs13430599|rs10194375|rs753431
RGN	0.0407	rs6725|rs14312
DNAJB2	0.0408	rs1983298
COL4A3	0.0409	rs4603754|rs10933172|rs13000521|rs10498214|rs7587228
IRF1	0.041	rs4705952
JMJD2C	0.041	rs10118608|rs7849812|rs2990658|rs16925298|rs16925350
RAD54B	0.041	rs3762053
ACOT4	0.0411	rs10149488|rs9672127
FOSL1	0.0411	rs7940691|rs10791830|rs1151523
TLE4	0.0411	rs11138303|rs7025437|rs2807302|rs2027006|rs4877146
BBS4	0.0412	rs8033644
CRAT	0.0412	rs10988198|rs10988209
KCNA1	0.0412	rs17177991|rs2109422|rs7309273|rs2191366
SLC5A5	0.0413	rs10422405
HOXB3	0.0414	rs9299|rs3809782|rs12939811
YIF1A	0.0414	rs580241|rs531784
ACTR6	0.0415	rs11110275
LINCR	0.0415	rs3731939
WFS1	0.0415	rs7697730|rs4481292
HNRNPK	0.0416	rs1572031|rs17086750
ISCU	0.0416	rs10861946
FANCM	0.0417	rs226981|rs226984
GNS	0.0417	rs2279597
LSS	0.0417	rs2968
OR11H4	0.0417	rs8010116
ATF4	0.0418	rs2294360|rs7287617
FDXR	0.0418	rs3744215
ELAC2	0.0419	rs8071726|rs8077923
SH3PXD2B	0.0419	rs2569217|rs919761|rs2731693
STAMBPL1	0.0419	rs4431933
FIBP	0.0421	rs7940691|rs10791830|rs1151523
PLEKHA8	0.0422	rs10254969
CNIH2	0.0424	rs580241|rs531784
KIAA1430	0.0424	rs13145878
OR7G2	0.0424	rs12610094
ART5	0.0425	rs10834744
C14orf118	0.0425	rs17183991
ASCL2	0.0426	rs10831706
ACOT2	0.0427	rs10149488
FLJ40504	0.0427	rs1981512|rs11080054
PKD1	0.0427	rs34197769
TP53INP2	0.0427	rs6141509
PLA2G2F	0.0428	rs6657574
RBM27	0.0428	rs2279895
RERE	0.0428	rs17383360|rs4908762
SLC25A26	0.0428	rs332373|rs332378
CPNE4	0.0429	rs9828720|rs1513375|rs1225047|rs1513385|rs1225037
CSTF2	0.0429	rs929018
CTSW	0.0429	rs7940691|rs10791830|rs1151523
PLLP	0.0429	rs8046668
SARM1	0.0429	rs12947270
YIPF1	0.0429	rs7556600
ZNF208	0.0429	rs12608935
ANKRD43	0.043	rs254289
ATAD3A	0.043	rs6690515
CHI3L2	0.043	rs11102221|rs2764546|rs654997|rs7514853|rs17654501
SENP8	0.043	rs12901886
BDKRB2	0.0431	rs945032
CD38	0.0431	rs10002171|rs6831585|rs7655635|rs11945730|rs16892418
FTSJ1	0.0432	rs5905692
LRRC47	0.0432	rs2298227
TBC1D5	0.0432	rs11708664|rs11720982|rs4685439|rs4908959
STYX	0.0435	rs12435056
IPO13	0.0436	rs2301992|rs1548634
GNA11	0.0437	rs307712
LRRC8D	0.0437	rs17130931|rs6659997
TMEM48	0.0437	rs7556600
DDX47	0.0438	rs10845646|rs16916599|rs7314463
F7	0.0438	rs556694|rs513101
ST8SIA5	0.0438	rs11872518|rs8098387|rs650329
ATR	0.0441	rs11707731|rs11923612|rs7620648
DHRS12	0.0441	rs2296029|rs12018110|rs9535764
SHOC2	0.0441	rs11195397
MAP1LC3A	0.0442	rs6088520|rs4911429
CCL25	0.0443	rs11671930
RPS6KA6	0.0443	rs12689966
SHROOM1	0.0443	rs254289
GAS1	0.0444	rs7862522|rs7036455|rs11141634
TMEM119	0.0444	rs10861946
GDI1	0.0445	rs4834
PNPO	0.0445	rs4794333
ANKRD12	0.0446	rs9963940
FMO4	0.0447	rs980120
ACSL5	0.0449	rs943260|rs12268778|rs11598819|rs3736947|rs6421364
BMX	0.0449	rs4240157
HOXB7	0.0449	rs9299|rs16942475|rs1529334
LRRC34	0.0449	rs10936600
MAP7D2	0.0449	rs12007826
F10	0.045	rs556694|rs513101
THOC1	0.0451	rs8088001
ZBBX	0.0451	rs13060971
AQP10	0.0452	rs12724639
C9orf64	0.0452	rs4298563|rs10868072|rs1572031
POLR3D	0.0452	rs7831190
SCAPER	0.0452	rs1484990
SP100	0.0452	rs11695625|rs6756289|rs10202501|rs1649917|rs9678342
TP53RK	0.0452	rs6094435
TPK1	0.0452	rs2699471|rs2371642|rs11983252|rs17171050
C2orf34	0.0453	rs10201401
EIF1AX	0.0454	rs12007826
PLS1	0.0454	rs16852464|rs13071750|rs4637328
RBM14	0.0454	rs15969|rs12795774
TRNT1	0.0454	rs2540078
SERPINB12	0.0455	rs17698252
KCTD4	0.0456	rs9534063
OR7G1	0.0456	rs12610094
CXorf20	0.0457	rs5955608|rs5909412
TUBB4	0.0457	rs348395
C11orf65	0.0458	rs11212621
SKIP	0.0458	rs939562
SLC25A4	0.0458	rs13145878
CNOT4	0.0459	rs3750067
FLJ44635	0.0459	rs6624595
NHSL2	0.0459	rs6624595
LOC153328	0.046	rs31565|rs2069885
ABCA6	0.0461	rs4141177
FOXP2	0.0461	rs7788341
GSTM4	0.0461	rs673151|rs625456
GSPT1	0.0462	rs7191810
PPFIA3	0.0463	rs3745299
SRC	0.0464	rs6011959
DDT	0.0465	rs368588
NPSR1	0.0465	rs2530551|rs6462584|rs714588|rs324396|rs17777754
KCNH8	0.0466	rs10510487
LGR4	0.0466	rs4923447|rs4357647|rs12786130
MAGED2	0.0466	rs11555927
KPNA2	0.0468	rs7222174
NAP1L3	0.0468	rs5983579
POU2AF1	0.0468	rs2282637
ART1	0.0469	rs10834744
BMPR1B	0.0469	rs17428494|rs1553743|rs7692640|rs17402559|rs4348103
KIF15	0.0469	rs10514710
LDLRAP1	0.0469	rs4659357|rs4659356
MARCKS	0.0469	rs12213550
ZPBP	0.0469	rs2128663|rs1396277|rs1911754
KLHL14	0.047	rs12458584|rs11659474
PCTK2	0.047	rs10745751
TTC9	0.047	rs9806089|rs2153115
ARPM1	0.0471	rs1317082
RGAG4	0.0472	rs6624595
EGR3	0.0473	rs11985023
MEX3A	0.0473	rs10737170
DUS3L	0.0474	rs3826798
MGC24975	0.0474	rs3826798
ARHGAP26	0.0475	rs258769|rs463717|rs258795|rs258799|rs258820
GSTT2	0.0475	rs368588
COL25A1	0.0476	rs11098004|rs17039766|rs1648012|rs2526434
LOC284009	0.0476	rs4790078|rs1381247
INSIG2	0.0477	rs13400438
LRP10	0.0477	rs8021159|rs12879543|rs8012963
TMEM198	0.0477	rs6704759
GMPPA	0.0478	rs6704759
SPINK6	0.0478	rs1432689
C1orf74	0.0481	rs11119344
CHPF	0.0481	rs6704759
EPB41L4A	0.0481	rs6888754|rs7733521|rs1560061|rs10059647|rs4957639
NRSN1	0.0481	rs9467044
NUFIP1	0.0481	rs12874411|rs7987891
TSPAN3	0.0481	rs4886847
TMEM151A	0.0482	rs580241|rs531784
EAPP	0.0483	rs7151149
MAP3K4	0.0483	rs2293289
TAF8	0.0483	rs7763360
EEPD1	0.0485	rs1420195
KCNK9	0.0485	rs17797668|rs4736088
PSENEN	0.0485	rs231597
CCAR1	0.0486	rs1782322
SS18	0.0486	rs9953448|rs2959356
PKD1L2	0.0487	rs7204299|rs4889244|rs12596232
FRMD4A	0.0488	rs7097221|rs7910196|rs4750407|rs12267038|rs2025791
VAPB	0.049	rs17544336
GSTM2	0.0492	rs673151|rs625456
FAM23B	0.0493	rs35787596|rs2461153
GP1BB	0.0493	rs2871041|rs4819841
NAGA	0.0493	rs133367|rs5758563
XYLB	0.0493	rs151618|rs2070487
C11orf73	0.0494	rs6592289|rs1955189|rs11234610|rs2847472
CXCL14	0.0494	rs1046092
CXorf34	0.0494	rs4827884|rs12011123
PRCP	0.0494	rs2510289
PSMD7	0.0494	rs12596957|rs889641
VPS24	0.0494	rs17027296|rs6714826
BOC	0.0495	rs931702|rs2270784
CEP290	0.0495	rs2468239
LBR	0.0495	rs3949347|rs4653637|rs1340865
RBM23	0.0495	rs8021159|rs1043207|rs8012963
RTP4	0.0495	rs1465365|rs1122739|rs9028|rs6797770
F11	0.0496	rs3822056|rs4253308
GDF7	0.0496	rs16987985
UPK1A	0.0496	rs7359861
COG1	0.0497	rs3829571|rs8073445
LIM2	0.0497	rs8110944
EIF3G	0.0499	rs4804122|rs7710
DENND1C	0.05	rs348395
LOC645993	0.05	rs17564408
NEFM	0.05	rs196868
ZP4	0.05	rs2636211
METTL2A	0.05009	rs12450901
ATP9A	0.05019	rs2426384|rs17802729|rs1205693|rs6067834|rs6123082
PHOX2B	0.05029	rs9283670|rs17444900
ITIH3	0.05039	rs2276817|rs2276816|rs3774354|rs2256332|rs3821831
BOK	0.05049	rs7558942|rs7558279
LIPA	0.05049	rs7908760
ADAM19	0.05059	rs6860540|rs1422794|rs17054724
BRCA1	0.05059	rs1060915|rs3737559
KIAA1274	0.05059	rs7923262|rs870457
C14orf145	0.05069	rs10498546|rs2619671|rs12890859|rs2371333|rs7149702
MEP1A	0.05069	rs1804211
PPP1R1A	0.05069	rs1795819
C14orf93	0.05079	rs10138759|rs1043675|rs12433669|rs8022177
KLF9	0.05079	rs10868828
RNF103	0.05079	rs396354
UPK3B	0.05079	rs1465314
GSTA5	0.05089	rs7739421
BCDIN3D	0.05099	rs7134749
POF1B	0.05099	rs5968480
DNTTIP2	0.05109	rs12041975|rs11808380
OR52W1	0.05109	rs16910016|rs325614|rs10839531
OVOL1	0.05109	rs11227306|rs12576996
RABEPK	0.05109	rs391957
TD1	0.05109	rs807043
CD248	0.05119	rs580241|rs1892938|rs531784
LIN7C	0.05129	rs10767643|rs12786130
SMCR7L	0.05139	rs2294360|rs7287617
VWC2	0.05139	rs6968993|rs1483071|rs2202769|rs17632348|rs6957449
PROP1	0.05149	rs2233788|rs6883364|rs4604209
GOLPH3L	0.05159	rs9733|rs17599629
LRIG1	0.05159	rs332373|rs332378
DC2	0.05189	rs2575632
PEX11G	0.05189	rs2335116
TAZ	0.05189	rs4834
TMEM149	0.05189	rs231597
U2AF1L4	0.05189	rs231597
ATP6AP1	0.05199	rs4834
C21orf66	0.05199	rs12626242
CDC20	0.05199	rs16830693
GAK	0.05199	rs2306247|rs2290403
ENDOD1	0.05209	rs496397|rs668696
CLEC1A	0.05219	rs16910526|rs6488253
RAD51AP1	0.05219	rs4766257
DOLPP1	0.05229	rs10988198|rs10988209
ARL6	0.05239	rs12491333
APOC1	0.05249	rs8106922|rs445925
LGALS12	0.05249	rs10897423
SEC24A	0.05259	rs246344
2015-09-05	0.05269	rs2871041|rs4819841
TGIF1	0.05269	rs12954262
FAM104A	0.05289	rs3829571|rs9890798
DYNLRB1	0.05299	rs6088520|rs4911429
TMTC3	0.05299	rs2468222
CD47	0.05319	rs326341|rs9879947|rs17231503
RPL18A	0.05319	rs10422405
ZBTB26	0.05319	rs12683130|rs2239539
WDR89	0.05329	rs7145740|rs7142737
ATAD4	0.05339	rs4794333
C6orf70	0.05349	rs6937197
RC3H2	0.05349	rs12683130|rs1375862
ACCN4	0.05359	rs6704759
FOXM1	0.05359	rs10774075
OR51A7	0.05359	rs11034689|rs1368832
SEMA3G	0.05359	rs498778
ARHGEF18	0.05369	rs2335116
IBSP	0.05369	rs13144371
PIWIL2	0.05369	rs7831190
TKTL2	0.05369	rs2119677
MYH10	0.05379	rs3817003|rs8075851|rs11656870
TMBIM1	0.05379	rs7587220
CDC42SE2	0.05389	rs11951274|rs6872533
EPC2	0.05389	rs10497039
SFTPG	0.05389	rs2285319
APCDD1	0.05409	rs9959968
TMSL3	0.05409	rs9998288|rs5934048
TMEM71	0.05419	rs11996730|rs3843561|rs2472230
VWA1	0.05419	rs873927
ATP8B2	0.05429	rs12724639
MRPS24	0.05429	rs2232106
RBM4	0.05429	rs15969|rs481296
REG1A	0.05429	rs4853434|rs7608639|rs283890
DACH2	0.05439	rs5923594|rs242859|rs242842|rs7882392|rs12393841
COX18	0.05449	rs1052080|rs6845845
INA	0.05449	rs11191642
OR7G3	0.05449	rs12976036
REG1B	0.05449	rs283895
C22orf40	0.05459	rs5767743
KIAA1543	0.05459	rs1155715
METTL10	0.05459	rs10510138
KRBA2	0.05469	rs1561
GSTM5	0.05479	rs2234696
KRT14	0.05499	rs1008753
PDRG1	0.05519	rs6061043|rs6061052
SLC2A3	0.05519	rs7966327|rs2377240
TEX13B	0.05519	rs807229
PAPPA2	0.05539	rs6659102|rs1086519|rs10913212
PDCL	0.05539	rs10513414
ABCA7	0.05559	rs2242436|rs4807440|rs8109756|rs7247087|rs10419707
GTF2F2	0.05559	rs7982845|rs9534063
VRK3	0.05559	rs12984158|rs17311679
WISP3	0.05559	rs17073224
CBX1	0.05569	rs4794447
ARHGEF10L	0.05579	rs1193339|rs6702679|rs12724758
NCF2	0.05589	rs12753665
SPESP1	0.05589	rs35672233
GCLM	0.05599	rs12041975|rs11808380
KIAA0146	0.05599	rs2306975
ANKIB1	0.05609	rs2013491|rs12704637|rs1034575
CCDC53	0.05609	rs1986854
HOXB9	0.05609	rs15689|rs16942475
OR51G2	0.05609	rs11034689|rs1368832
SLC39A14	0.05619	rs11783730
ZNF250	0.05619	rs4925848
ZNF846	0.05619	rs10419441
NPPA	0.05629	rs7537765|rs198412|rs12562952
LAMP1	0.05639	rs9549739
C1QTNF3	0.05659	rs3195676|rs299596|rs2287939|rs6888550
DYRK3	0.05659	rs6659397
TULP4	0.05659	rs1866896|rs7753885
CCDC27	0.05669	rs2298227
MYO1C	0.05669	rs939562
C5orf13	0.05679	rs4957975|rs1438677|rs17133711
FLJ41603	0.05679	rs10061434|rs6866304|rs4629585
CDCA4	0.05699	rs6420941
IREB2	0.05699	rs10519198|rs8034191
SERPINB9	0.05709	rs12530071|rs9392442
DHRS3	0.05719	rs4385721|rs3923904
KIAA1602	0.05719	rs7134749
CPEB2	0.05729	rs2604548
HIPK4	0.05729	rs7258698|rs11670988
PKDREJ	0.05729	rs1055659
LDLR	0.05739	rs11672123|rs2738465|rs3826810
SLC30A6	0.05749	rs7581432
ZNF341	0.05749	rs3813920
DCHS1	0.05759	rs4758114|rs12294943|rs4758441
KAT2B	0.05769	rs2929387
NANP	0.05779	rs11700338
PSMA8	0.05779	rs9955678|rs4800247
RASL11A	0.05779	rs11617287
C21orf58	0.05789	rs9980536
GPN1	0.05799	rs13403865
TMEM106C	0.05799	rs2286025|rs11168327
VAMP3	0.05809	rs697673|rs11587479|rs228729
C1orf130	0.05819	rs9328948|rs4425931|rs10903095|rs4073051
KCNV2	0.05819	rs1470945
NCOA6	0.05819	rs1018447
ITGA3	0.05829	rs4793637|rs1009775
NCSTN	0.05829	rs12080243
NHLH1	0.05829	rs12080243
CTSS	0.05839	rs11576175|rs12568757
FAM153C	0.05849	rs2233788|rs6883364|rs4604209
SLC12A9	0.05849	rs12705095
TMEM42	0.05849	rs10514710|rs17076998
MAGED1	0.05869	rs11796891
ZBTB7C	0.05879	rs4072727|rs7226941|rs7506168|rs4074019
CTNNBIP1	0.05889	rs6666296
SH2B3	0.05889	rs3184504
OR51G1	0.05909	rs11034689|rs1368832
SLC38A5	0.05909	rs5905692|rs2977591
FAM119A	0.05919	rs4234080
TMPRSS11E	0.05919	rs2708697|rs35084682
TMPRSS11E2	0.05919	rs2708697|rs35084682
ANKRD33	0.05929	rs3180417
CD1D	0.05929	rs980937
MPV17L	0.05929	rs153779
MPL	0.05949	rs16830693
CT47.1	0.05959	rs4825736
CT47.10	0.05959	rs4825736
CT47.11	0.05959	rs4825736
CT47.2	0.05959	rs4825736
CT47.3	0.05959	rs4825736
CT47.4	0.05959	rs4825736
CT47.5	0.05959	rs4825736
CT47.6	0.05959	rs4825736
CT47.8	0.05959	rs4825736
CT47.9	0.05959	rs4825736
ACSS2	0.05969	rs4911163
DGCR2	0.05969	rs2240112|rs2073776|rs3848856|rs5747997
OR51B2	0.05979	rs11036885
GBP2	0.05989	rs7517828|rs1969962
TRAF3IP3	0.05989	rs11119344
USP46	0.05989	rs2244291
CCDC81	0.05999	rs6592289|rs1955189|rs12362089
GGT7	0.05999	rs4911163
GABRA3	0.06009	rs6627594|rs4828589|rs6627597|rs5969896
SH3GLB1	0.06009	rs263492|rs10489890|rs4523496
CTSL1	0.06029	rs7870268
C12orf26	0.06049	rs17009623
PIH1D2	0.06059	rs2303437
TBC1D3C	0.06059	rs8067765
TBC1D3G	0.06059	rs8067765
VWA2	0.06059	rs12265237
CYP26A1	0.06079	rs10882144|rs35630863
FBXO21	0.06079	rs10850787|rs2133678
MBD3L2	0.06079	rs10405539
PLEC1	0.06079	rs11786896
C17orf91	0.06089	rs7213134
FAM36A	0.06089	rs11579106
OSBP	0.06089	rs536910
OR5K4	0.06099	rs9822460
SLC4A1AP	0.06099	rs13403865
ITIH4	0.06109	rs6445539|rs2276816|rs2256332|rs736408|rs3821831
FIGF	0.06129	rs12858444|rs6527487|rs2071182
LOC283902	0.06129	rs4788700|rs1080481
ODF4	0.06129	rs1561
PTPRR	0.06129	rs1442205|rs10879213|rs11178364|rs17814482|rs12305560
WDR57	0.06139	rs10493047
WDR81	0.06159	rs1045794
C19orf47	0.06189	rs7258698
FBXL10	0.06189	rs11065564
RMI1	0.06189	rs17086750
SNX6	0.06189	rs6571668|rs7151774
ZNF226	0.06189	rs10409643|rs3817595
BSND	0.06199	rs4927186|rs2059688|rs2182832|rs6687801
PIGU	0.06209	rs6088520|rs11904852
RNMT	0.06209	rs1296359
RPL26	0.06209	rs1561
C1QL4	0.06219	rs10506285
OLFML1	0.06219	rs12803046|rs10769793
SLC26A7	0.06219	rs7814787|rs13274956|rs7818318|rs921231|rs6471277
PDGFRA	0.06229	rs17739921
ZNF746	0.06239	rs855912
ATAD3C	0.06249	rs873927
C13orf37	0.06249	rs7324931
HSPB6	0.06249	rs231597
PTPRB	0.06249	rs1442205|rs10506598
SLC18A1	0.06259	rs11204095
TDRD1	0.06259	rs12242939|rs10160173
GBP3	0.06269	rs17486391
HOXB5	0.06269	rs9299|rs3809782|rs16942475|rs1529334
KNCN	0.06269	rs3737741
SLC30A8	0.06279	rs11989843|rs12676721
SUPT7L	0.06279	rs13403865
UBR2	0.06279	rs12198323|rs6900726
C7orf11	0.06289	rs17171658
DNAJC22	0.06299	rs10506285
TEX13A	0.06309	rs17285493
WRNIP1	0.06329	rs315002|rs160702
SPAST	0.06339	rs7581432
APOE	0.06349	rs8106922|rs445925
LOC338809	0.06349	rs11106676
RFX3	0.06349	rs10813760|rs3012675|rs2986676|rs10971452
FMN2	0.06359	rs10802855|rs10926222|rs12723298|rs2008864|rs10495466
ALKBH8	0.06369	rs4754231|rs615248|rs4754226|rs479193
ALDH16A1	0.06379	rs1042122|rs2946848|rs2914658
HORMAD1	0.06379	rs11204695|rs17599629
CCDC54	0.06389	rs709550
CDX1	0.06389	rs887344
PTPRC	0.06389	rs12129883|rs6673408|rs3754098
ADAM20	0.06399	rs10144289
CALHM2	0.06409	rs10883869|rs4917389|rs3014192|rs2986016
HNRPDL	0.06419	rs1878494
RLN1	0.06419	rs2273782
STEAP4	0.06419	rs9655959
TRPM3	0.06419	rs1337013|rs1337026|rs17055833|rs2909292|rs1888076
USH1C	0.06419	rs4757543
PPP1R15B	0.06429	rs11808492|rs1512113
TNNC1	0.06429	rs2215466
GGA1	0.06439	rs2071766
SUMO3	0.06439	rs235343
FAM133A	0.06449	rs5983579
HOXB6	0.06449	rs9299|rs3809782|rs16942475|rs1529334
LIN37	0.06449	rs231597
OR5P3	0.06459	rs1157039
SYT14L	0.06459	rs6552145
OR5K3	0.06469	rs13068323|rs6439822
RAVER2	0.06469	rs12073135
FZD7	0.06479	rs6725357|rs13017513
SALL4	0.06479	rs17802729|rs13037702|rs6123082
ELF2	0.06489	rs10022824
GNL3	0.06489	rs6976
HTR4	0.06489	rs2068190
KRT9	0.06499	rs1008753
ANKK1	0.06509	rs754672|rs4938016|rs2734848|rs12422191|rs1076560
GLT8D1	0.06509	rs6976
MRPL51	0.06509	rs7975360
PDGFRB	0.06509	rs887344
PHKA1	0.06509	rs10521352
SPCS1	0.06509	rs6976
FAM50A	0.06519	rs4834
TBC1D22A	0.06519	rs140535|rs470039|rs131860|rs801611|rs15646
VAT1	0.06519	rs915945|rs9912587
BATF	0.06529	rs8021741|rs2215910|rs175707
GPR1	0.06529	rs888084|rs16838023
PSMD10	0.06529	rs807178|rs2744448
CSPP1	0.06549	rs7002622
FBXO39	0.06549	rs9891567
IFI35	0.06549	rs915945|rs9912587
RNF213	0.06549	rs12051723
SLC4A2	0.06549	rs4148854|rs2303937
MTMR7	0.06559	rs4593587|rs756606|rs7817826|rs7462219|rs2051663
TCF21	0.06569	rs17481786
ACAD10	0.06579	rs609230
C14orf174	0.06579	rs1544708
PRX	0.06589	rs11670988
S1PR4	0.06609	rs17347521|rs1637655|rs1682809
PVRIG	0.06619	rs17249588
CADPS2	0.06629	rs4604372|rs10256973|rs12706413|rs11972946|rs6956211
WIZ	0.06629	rs3786853
PRPF40B	0.06639	rs12322425
TAF5	0.06649	rs7911488
ZNF133	0.06649	rs7274963
WDR82	0.06659	rs34551211
CDK5	0.06669	rs4148854|rs2303937
ACVRL1	0.06679	rs3180417
FAM124A	0.06689	rs9596491|rs9563038
KLRG1	0.06689	rs7296295
C19orf55	0.06709	rs231597
SENP7	0.06709	rs7431086|rs11710016
A1CF	0.06719	rs4460764|rs17591964|rs12769066
PLD3	0.06719	rs7258698|rs11670988
RAMP3	0.06719	rs2119053|rs3173757|rs6463265
RBM39	0.06719	rs11699044|rs6060565
REM2	0.06719	rs8021159|rs12879543|rs1043207|rs8012963
CD300LG	0.06749	rs231531
CHEK2	0.06759	rs5762758
YME1L1	0.06759	rs3737056
ZNF706	0.06759	rs2441706
HNRNPUL1	0.06779	rs3816052
ZNF2	0.06779	rs13385838
ACCN3	0.06789	rs4148854|rs2303937
ADAMDEC1	0.06799	rs12542012
C4orf32	0.06799	rs7437464
MGAT3	0.06799	rs2294360|rs7287617
TRIM9	0.06799	rs873913|rs17803300|rs1953888
TRIM16	0.06809	rs17776733
ZNF479	0.06809	rs4418296
CD109	0.06839	rs9359043
LUZP1	0.06839	rs641032
CHD7	0.06849	rs13255519
RND2	0.06849	rs12516|rs9912587
COQ10A	0.06869	rs11171791
LOC100134934	0.06879	rs7218656
KLRC3	0.06879	rs2417750
KLRC4	0.06879	rs2417750
OTOS	0.06879	rs4292120|rs747741
PATL1	0.06879	rs7116484|rs1938690
RDHE2	0.06879	rs4419802
JPH1	0.06899	rs4738438|rs6988935
CSRP2	0.06909	rs11610662|rs4469939|rs11115922
DSC2	0.06919	rs1790692|rs9304077|rs1126214
C12orf65	0.06939	rs10846489
SBNO1	0.06939	rs6488868
ZNF286A	0.06939	rs17776733|rs12600853
VPREB1	0.06959	rs5995720
NCR2	0.06969	rs2068392
SEH1L	0.06969	rs6505772|rs17659896|rs6505771
ASAH1	0.06979	rs408466|rs7825389|rs543449
FLJ35773	0.06979	rs196449|rs149743
ACOX1	0.06999	rs7218656
ADI1	0.06999	rs6422709|rs13392776|rs6767|rs9750503
C2orf43	0.06999	rs4971529|rs340600|rs16987985|rs560872
LZTS2	0.07009	rs1998249
MRPS21	0.07029	rs11205362
STOX2	0.07029	rs10213203|rs4397039
CALHM1	0.07039	rs10883869|rs4917389|rs3014192|rs2986016
FAM5C	0.07039	rs12121097|rs2419374|rs12065497|rs17368045|rs9970018
MLL4	0.07049	rs231597
ZNF219	0.07049	rs10146334
IWS1	0.07059	rs6707186|rs17261887|rs10460269
MAPKAPK5	0.07059	rs3177647|rs876896
RTN4	0.07059	rs6545469|rs11125550|rs2864052|rs17346629
IDH3A	0.07069	rs17479135
MRPS5	0.07069	rs10184772|rs3112992
ATP2B4	0.07079	rs12568960
SERP1	0.07079	rs17280260
SLC6A9	0.07079	rs12240184|rs1978195
CSDE1	0.07089	rs10489526|rs10489525|rs2144428|rs969273
C17orf53	0.07099	rs2129301
KCNH2	0.07099	rs3807370|rs2373885|rs3807375
MLL5	0.07099	rs2385537
ARRDC4	0.07119	rs12441858
ARFGAP3	0.07149	rs5758976|rs5758991
ELF3	0.07149	rs12756809|rs2819365|rs10920304|rs9427715
XAF1	0.07149	rs9891567
M6PR	0.07159	rs1805740
RFWD2	0.07159	rs12084102
C20orf160	0.07169	rs6058511
OR8D4	0.07169	rs17684261
SFXN2	0.07179	rs17711717|rs7904396
XKR7	0.07179	rs6121302|rs6058511|rs6061052
NUPR1	0.07189	rs151228
TAF4B	0.07189	rs4363923
EXT2	0.07199	rs3814767|rs3802805|rs2863054|rs4755797
GATM	0.07199	rs1049518
TAS1R2	0.07199	rs4920561
RBX1	0.07209	rs5758150
TRIB2	0.07209	rs1176
KIAA1219	0.07219	rs12479613
ABL2	0.07239	rs12126360
SART1	0.07239	rs735942|rs624273
USMG5	0.07249	rs7911488
KCNS2	0.07259	rs11783149
MAP1LC3C	0.07269	rs28373959
SFRS1	0.07269	rs12943664
UTS2R	0.07269	rs8067393|rs11650469
WDR62	0.07269	rs1016994
C18orf19	0.07279	rs4797809
LEPROT	0.07279	rs9436297|rs10493377|rs3806318
POMC	0.07279	rs6545975|rs2118404|rs934778|rs1866146|rs7565877
SOX12	0.07279	rs6084145
SDS	0.07289	rs12820484
NEK2	0.07299	rs11119790|rs10158205
TEGT	0.07319	rs11169128
CAPRIN2	0.07329	rs11051065
FAM90A1	0.07339	rs2953218
LRRC6	0.07339	rs2357508|rs4314632|rs7464815|rs7465694
FRAP1	0.07349	rs2076655
GAPVD1	0.07349	rs13294021
RG9MTD1	0.07349	rs7641261|rs1976944
GALNT3	0.07359	rs6721582
PSG2	0.07359	rs7251641
NOG	0.07369	rs11079240
ADRA2A	0.07379	rs17128356
AQP1	0.07379	rs28362705
SH3TC2	0.07379	rs13166730
EYA2	0.07389	rs12329631|rs6094511
KCNC4	0.07389	rs2603590|rs2209158
SCAND1	0.07389	rs11167280|rs1341603
YAF2	0.07399	rs712120
COMMD4	0.07409	rs5745909
POU6F1	0.07429	rs11169744
RGAG1	0.07429	rs6655082
C13orf34	0.07449	rs7324931
FAM45A	0.07449	rs10886381
FAM45B	0.07449	rs10886381
HSPA2	0.07449	rs2123463
KIAA0430	0.07449	rs12921356
NPAS4	0.07449	rs12786563|rs7947391
TRIM7	0.07449	rs11249773
PIBF1	0.07459	rs7982531
MKX	0.07469	rs2815554|rs2492909
NISCH	0.07469	rs2215466
TMEM217	0.07469	rs1150790|rs1680005|rs2788075|rs4714043
C8orf58	0.07479	rs1869|rs1059592
PIR	0.07489	rs12858444|rs2071182
SNCA	0.07489	rs1442144|rs17016279
FOXJ2	0.07499	rs2072449|rs11567782
IGSF5	0.07509	rs456800
TBC1D3B	0.07519	rs16972085
SFRS10	0.07529	rs4686710
FAM23A	0.07539	rs35787596|rs4748417|rs4748413|rs2461153
SIRT1	0.07539	rs10997868
KCNJ11	0.07549	rs886288|rs10832781|rs2074310
LOC645441	0.07549	rs858447
MAN2C1	0.07549	rs5745909
NEIL1	0.07549	rs5745909
2015-03-02	0.07559	rs2303180|rs10469477
TMEM211	0.07559	rs5760747
C1orf104	0.07569	rs12741581
RUSC1	0.07569	rs12741581
HINT1	0.07579	rs7735116
HRASLS5	0.07579	rs10897423
AOF2	0.07599	rs10917347
EMB	0.07599	rs1849201
FGFBP2	0.07599	rs1558198
GP2	0.07599	rs12930599
OR51F2	0.07629	rs17328663|rs12287351
LOC643751	0.07639	rs17540321|rs17539365
NELL2	0.07639	rs4768575|rs17654558|rs12423103
SETD8	0.07639	rs28466887|rs28533432|rs28410096
SECTM1	0.07649	rs7208826|rs10852795
CDK2AP1	0.07659	rs10846489
URG4	0.07659	rs2232106
CCBL2	0.07669	rs17486391
MYOCD	0.07669	rs12709295
PAX1	0.07669	rs6113334|rs742729
SMUG1	0.07669	rs4759345|rs2087058
COL16A1	0.07679	rs2297680|rs7524140
FARSB	0.07679	rs12151627|rs16863916
ZMPSTE24	0.07699	rs2075560
CCDC99	0.07709	rs17668965
PRDM2	0.07709	rs3806425|rs1203683
TRPV2	0.07719	rs7217735|rs11869614|rs4570894
TRRAP	0.07719	rs2245385
FER1L3	0.07739	rs10882215|rs11187408|rs1776069
JMJD1A	0.07739	rs2367575|rs1518812
ST8SIA3	0.07739	rs2074320
ACOT6	0.07749	rs9672127
IRS4	0.07749	rs17320415
KLF6	0.07749	rs7919841|rs12773202
MAP4K1	0.07749	rs13345885
NMBR	0.07749	rs6902780
GJA8	0.07759	rs17160779
NPPB	0.07769	rs7554327|rs198412|rs12562952|rs11803049
PELI3	0.07769	rs2282640
RLN2	0.07769	rs4740810
ANKRD17	0.07779	rs1052080|rs6845845
CDC14A	0.07789	rs630646|rs6577178|rs7516666|rs2809823|rs10875295
GATS	0.07789	rs17249588
NID1	0.07799	rs2734815
SKAP1	0.07799	rs7216202|rs16955073|rs4794678|rs6504108
TNFRSF12A	0.07799	rs2256045|rs2717700|rs2717713
C3orf23	0.07809	rs12492600
GOPC	0.07809	rs929059
MAT2B	0.07819	rs729352|rs7721639
C17orf76	0.07829	rs571877|rs11869614|rs4570894|rs16959749|rs1558241
FAM86A	0.07839	rs7195893
SLC6A2	0.07839	rs40612|rs5569
GALNT2	0.07859	rs1043944|rs910820
AKAP8L	0.07869	rs3786853|rs4809184
C15orf43	0.07869	rs12902975
TMEM39A	0.07869	rs4687855|rs7430156
PUS1	0.07879	rs4964879
TMEM175	0.07879	rs2290403
TSGA10IP	0.07879	rs624273
ERGIC3	0.07889	rs2104417
ITGA1	0.07889	rs11948124
LOC730754	0.07889	rs7641261|rs1976944
MRPL30	0.07889	rs7572157
PCNP	0.07889	rs7641261|rs1976944
RILPL2	0.07889	rs28466887|rs1707730|rs28410096
DTX2	0.07899	rs1465314|rs12534498
SC4MOL	0.07899	rs17046348
TMEM222	0.07909	rs17162549
TRAFD1	0.07909	rs10850003
EXT1	0.07919	rs12543161|rs2451160|rs10955842|rs4147528|rs12677136
MESDC1	0.07919	rs12148207|rs16972624
SGK3	0.07919	rs6472282
HNRNPU	0.07929	rs11579106
PMP22CD	0.07929	rs17684261
GARS	0.07939	rs10951271
TREH	0.07939	rs642497|rs540800
PEG10	0.07949	rs1533831
CCDC151	0.07959	rs40501
MGAT5	0.07959	rs935473|rs2289468|rs12612784|rs935480
UMOD	0.07959	rs12930599
C8B	0.07969	rs591730|rs658285|rs652553
ENTPD7	0.07989	rs2269196
MRGPRX1	0.07989	rs1842921
CYP4F2	0.07999	rs3093170|rs3093168|rs1060467|rs3093210
GPC3	0.07999	rs2267527|rs1264379
NPPC	0.07999	rs12464230|rs2580821
WWP1	0.07999	rs4332109
UNC5C	0.08009	rs6818365|rs17352477|rs2626040|rs2626035|rs7434638
RBMS3	0.08019	rs9874998|rs4583597|rs7651268|rs3773087|rs6784776
SMARCA2	0.08019	rs10811481|rs10119055|rs4741636|rs10757185|rs12554293
REP15	0.08029	rs1010096
NR2F2	0.08039	rs4384562
ZNF271	0.08059	rs2278464
TBC1D26	0.08069	rs12600853
C11orf42	0.08079	rs16910016|rs325614|rs10839531|rs17238860
MITD1	0.08079	rs7572157
MPZ	0.08089	rs3813630|rs7532602
C10orf118	0.08099	rs12242939|rs10509997
NDST3	0.08099	rs11098419|rs10857057
MOXD1	0.08109	rs6925859
NOL11	0.08129	rs4791241
C20orf52	0.08149	rs6058303|rs6060565
FBXO17	0.08149	rs10416055|rs678885|rs934421|rs4803045
POLA1	0.08149	rs11573438|rs11094975|rs5944708
PRKCSH	0.08149	rs40501
TTC14	0.08149	rs6798564
ATP6V1F	0.08159	rs9656375
PRMT2	0.08169	rs6518305
TFCP2	0.08169	rs11169744
DGKH	0.08179	rs545602
BMP2	0.08189	rs1979855
ELA3B	0.08189	rs6681966|rs7553024
LASS6	0.08199	rs1993224|rs16855379|rs13007801|rs1901834|rs6712205
PCYT1B	0.08199	rs12851930|rs6526393|rs1207650|rs1882402
C10orf58	0.08209	rs1870144
DGKQ	0.08209	rs2290403
TMEM60	0.08209	rs11771619
VTA1	0.08209	rs7765914|rs9376674
GRAMD2	0.08219	rs2856929
MYEOV2	0.08219	rs4292120|rs747741|rs1992307
NDUFS4	0.08219	rs10036010
GIN1	0.08229	rs17532917
WIF1	0.08239	rs7299766|rs10878232|rs7310803
CPNE1	0.08249	rs12481228|rs6058283
KAL1	0.08259	rs5933676|rs5934475|rs12007994
NCAM1	0.08259	rs2005085|rs3018458|rs7105462|rs17115275|rs12272966
PCDHB3	0.08259	rs3733697
PHC1	0.08259	rs1805740
SLC35B3	0.08259	rs2184582
TREX2	0.08259	rs3752409|rs2980030
ITIH5L	0.08269	rs11555927
RBM12	0.08269	rs12481228|rs6579255
GPR137B	0.08279	rs4659628
SIGLEC10	0.08279	rs8110944|rs9304712
TSC22D2	0.08279	rs12639090
CD3G	0.08299	rs3181261
UMPS	0.08299	rs893830
FAM80A	0.08319	rs7418303
TOMM40	0.08319	rs8106922|rs445925
DSTN	0.08329	rs11698138|rs1407195
HSPC159	0.08329	rs4671593|rs10496117
RFPL1	0.08329	rs16987650
ZMYND12	0.08339	rs7418303
FLJ10357	0.08349	rs10146334
ULK1	0.08349	rs4964879
ZNF397	0.08349	rs13298
PPHLN1	0.08359	rs12426635
CCDC101	0.08369	rs151228
C20orf142	0.08379	rs13043674
CCDC97	0.08379	rs12974420
ING2	0.08379	rs13141754|rs11943515|rs7658620
KERA	0.08379	rs12229563|rs10859104
HTR1D	0.08389	rs641032|rs16828054
KIF3A	0.08389	rs11747814
PROSC	0.08389	rs10955032
CNTN5	0.08399	rs17134252|rs12420505|rs12789951|rs635549|rs1349782
CUL5	0.08399	rs10890795|rs7117111|rs12418162
GUCY1A2	0.08399	rs982443|rs1455592
PDE1C	0.08399	rs2270219|rs2191869|rs1860788|rs2302450|rs30601
SH2D4B	0.08399	rs1870136|rs1878041|rs4038156|rs11186149|rs17106495
IL1RN	0.08409	rs17042888
IMPG2	0.08419	rs7431086
LOC202459	0.08419	rs4397254|rs7746144
LPAL2	0.08419	rs3123629|rs9346818
SCP2	0.08419	rs1288362
ACSBG1	0.08429	rs17479135
PRKACG	0.08429	rs4745514|rs28461568|rs4745517
FGF21	0.08439	rs599951
TMC2	0.08439	rs6050455|rs6138477
ZBTB1	0.08439	rs2057130|rs2123463
CD7	0.08459	rs7208826|rs10852795
DIAPH3	0.08459	rs9598088|rs11616749
ETV2	0.08469	rs7359861|rs2239914
OFD1	0.08469	rs2074096|rs6527938
PDE8B	0.08469	rs12514694|rs12520862|rs11953611|rs11951639
PKM2	0.08469	rs1037680
PRMT5	0.08469	rs1043207
TTC7A	0.08469	rs10495941|rs9973700|rs10495942|rs4542901|rs7575628
JPH3	0.08479	rs12444562|rs4843654|rs888647|rs9937123
NEO1	0.08479	rs12903941|rs6495044|rs11072405
EIF2A	0.08489	rs17280260
NCBP2	0.08489	rs4347982|rs1147240|rs548853
SPNS2	0.08489	rs4239047|rs4496220|rs724809
SLC45A2	0.08499	rs3822464|rs35403|rs2287939
TBC1D4	0.08499	rs9318344|rs4576949|rs576810|rs3812848|rs9285295
TMEM146	0.08499	rs3826798
AKR1B1	0.08509	rs759852
HKDC1	0.08519	rs1472814
IL1B	0.08519	rs3136558|rs1143627
FERD3L	0.08529	rs994823|rs10228726
GPR158	0.08529	rs16925850|rs17536221|rs7903336
TCTN1	0.08529	rs11065683
C14orf108	0.08539	rs4898929
PLEKHA6	0.08539	rs1398150|rs4951064|rs2942135|rs4951056|rs4951362
ZNF296	0.08539	rs10417101|rs2304195
EGLN3	0.08549	rs1680702|rs1680740|rs1680694
SUCLG1	0.08559	rs3795867
AARSD1	0.08569	rs2670854
C20orf117	0.08569	rs1291112
PLXNA3	0.08569	rs4834
HOXB8	0.08579	rs15689|rs16942475|rs10853101
RBBP4	0.08579	rs359956|rs359955
TRPC1	0.08579	rs13086677
C8A	0.08619	rs591730|rs6696924|rs652553
NFS1	0.08619	rs6058303|rs6060565
GLRX3	0.08629	rs12415867|rs16910151|rs2281842
LTA4H	0.08629	rs7297245|rs17676826|rs2300560
CCNY	0.08639	rs12242110
CEP250	0.08639	rs4911507
SKIL	0.08649	rs6444914
SPERT	0.08649	rs9316154|rs7983845|rs7983420
C1orf84	0.08659	rs2782642|rs12126199
PHF20	0.08659	rs17431878|rs1341603
SIRT2	0.08659	rs7508411|rs11879029
DYRK4	0.08669	rs4766257|rs10744653
GPX7	0.08669	rs6672470
DPP3	0.08679	rs2282640
C9orf106	0.08689	rs2282179
CLDN6	0.08699	rs2256045|rs2717700|rs2717713
CLDN9	0.08699	rs2256045|rs2717700|rs2717713
PECAM1	0.08699	rs17564408
RUNDC3B	0.08699	rs28381749
TTYH1	0.08709	rs7260632|rs12104147
NRAS	0.08719	rs14804|rs10489525|rs2144428|rs6667218
SIGLEC15	0.08719	rs567801
TLL2	0.08729	rs7919721|rs1316860|rs7083245|rs12260223|rs3814224
ARGLU1	0.08739	rs9583095
FABP3	0.08739	rs6683793
KIAA2013	0.08749	rs11802668|rs2038028
MIA2	0.08749	rs10872918
ZNF225	0.08769	rs3817595
EIF1AD	0.08779	rs735942|rs1786175
FUT11	0.08779	rs10509311
ICOSLG	0.08779	rs9983401
NGF	0.08779	rs7523086
PACSIN2	0.08779	rs753086|rs5758991
PCOLCE2	0.08779	rs11720678|rs4627|rs13092560
SLC6A7	0.08789	rs2241695|rs2241694
ARHGEF1	0.08799	rs11878555
C7orf45	0.08799	rs2087242
SUMF2	0.08799	rs4948106|rs11772839|rs7793921
ERN1	0.08809	rs17688326|rs11869535
HVCN1	0.08809	rs11065683
PLEK2	0.08819	rs7154607|rs8021730|rs8013280
RBM42	0.08819	rs7359861|rs2239914
CEP97	0.08829	rs2554962
HYAL4	0.08829	rs12706554
C20orf118	0.08839	rs1291112
G0S2	0.08839	rs12059601
PTPN5	0.08839	rs12577551|rs748944|rs11024797|rs1160219
SLC35E3	0.08839	rs11177361
STAG3	0.08839	rs17249588
ZXDC	0.08849	rs9859308|rs9868566
EIF3K	0.08859	rs13345885
C19orf48	0.08869	rs3745528|rs2247289|rs2288417
C21orf59	0.08869	rs2833921|rs845023|rs1783091
FOXB2	0.08869	rs11145226
PCSK9	0.08869	rs11206510|rs11591147
CKMT2	0.08889	rs7725743
DNHD1	0.08889	rs11825154
FAM29A	0.08889	rs7031392|rs2229536|rs17238021|rs10125646
CDC42BPA	0.08899	rs1513617|rs10916122|rs7521639|rs11800062
DPH3	0.08899	rs842259|rs6763776
PCGF6	0.08899	rs11191642
RASA3	0.08899	rs9796292
B3GNT7	0.08909	rs13030174|rs6750502
C2orf63	0.08909	rs12470651
GPBAR1	0.08919	rs3731859
CD3D	0.08929	rs3181261
LOC401399	0.08939	rs359664
SHBG	0.08939	rs727428
ZNF131	0.08939	rs11744749|rs1532331
CUZD1	0.08949	rs10510116
LGTN	0.08949	rs6659397
OIT3	0.08949	rs7075988
PELI2	0.08949	rs7149660|rs8007410|rs1023120
EBF3	0.08959	rs6482766|rs3763758|rs4751149
LSM6	0.08959	rs17021150|rs11100918
LYPD2	0.08959	rs1369453
ALAS1	0.08969	rs164637|rs352143
MYO10	0.08979	rs2560851|rs9312938|rs253482|rs17707882|rs253336
DEPDC6	0.08989	rs4870991|rs6987100|rs7814126
LAMP3	0.08989	rs35070271
SLC6A20	0.08989	rs17078346
DOCK2	0.08999	rs17559708|rs2306560|rs2112705|rs2338809|rs261016
EPB49	0.09009	rs12549516|rs7812435
FLJ22222	0.09009	rs8067393|rs11650469
KANK2	0.09009	rs7251031
ADNP	0.09019	rs6091229
APOA2	0.09019	rs5082|rs2501870
C9orf156	0.09019	rs16925130
FCN3	0.09029	rs17162549
HMG2L1	0.09039	rs2272790
UBE4A	0.09039	rs3181261
MYT1L	0.09049	rs6748757|rs748623|rs11127381|rs7588195|rs1864880
PARK7	0.09049	rs161801
USP9X	0.09049	rs1150530
VWF	0.09049	rs3741906|rs12319392|rs216340|rs216873
MAD1L1	0.09059	rs17790410|rs3729620|rs3800933|rs1558461|rs3800897
MT4	0.09059	rs12445477
CHRDL1	0.09069	rs2404177
AAMP	0.09079	rs3731859
RAB30	0.09089	rs11601610
SETD5	0.09089	rs13240|rs2442825|rs17747739|rs904467
TOMM40L	0.09089	rs5082|rs2501870
VAV1	0.09089	rs2546129|rs2617822|rs2305806
MED8	0.09099	rs839769|rs12126199
MORN4	0.09099	rs2297643
BMP15	0.09109	rs3810682
ELOVL6	0.09109	rs12499874|rs2200106
NEDD1	0.09109	rs252168|rs10860105
PRPF3	0.09109	rs11205362
PXMP4	0.09119	rs910397
C3orf25	0.09129	rs16859134
ERO1L	0.09129	rs12590590|rs7142734|rs762063
ETV6	0.09129	rs2724626|rs4763731|rs2071163|rs205543|rs10772510
TIMM8B	0.09129	rs2303437
ARFGAP1	0.09139	rs753686
CAMK2N1	0.09139	rs12741740|rs618041
P2RY11	0.09139	rs4804122|rs7710|rs15723
NR1I3	0.09149	rs5082|rs2501870
FBXO41	0.09169	rs12464589|rs1474298
FSTL5	0.09169	rs1483550|rs17599262|rs7666181|rs1492457|rs1440587
JAK3	0.09169	rs10422405
METT10D	0.09169	rs4790078|rs4268798|rs1381247
NLRP11	0.09169	rs8101265|rs299175|rs299169
GADL1	0.09179	rs9871174
TAF5L	0.09179	rs6690223|rs1816878|rs3753886
HSPB8	0.09189	rs11064704|rs7294866
RNF20	0.09189	rs16920477|rs7859863
HNRNPM	0.09209	rs2303180|rs11881002
USP14	0.09209	rs948263
C2orf13	0.09219	rs10168414
DISP1	0.09219	rs2068483
OR9G1	0.09219	rs11228739
OR9G9	0.09219	rs11228739
ZNF234	0.09219	rs10409643|rs3817595
CYP1B1	0.09229	rs149425
NDUFA5	0.09239	rs12538107|rs12671023|rs805779
OAZ1	0.09239	rs3746158|rs2523178
RASSF10	0.09249	rs4237696|rs10831938
ROR2	0.09249	rs7037255|rs17514461|rs11790808|rs7029814|rs4743855
C4orf23	0.09259	rs17202499
DHDDS	0.09259	rs12728900|rs6598964
FMNL3	0.09259	rs12322425
LOC644928	0.09259	rs11591081
NRG3	0.09269	rs7915217|rs3908834|rs12413431|rs6584594|rs12220854
ADAM12	0.09279	rs11244841|rs10901597|rs4962552|rs11244922|rs10901589
ATP1B4	0.09279	rs7876477|rs4306033
FZD2	0.09279	rs4793119
PEBP4	0.09279	rs2466206
A2M	0.09289	rs226384
BFSP1	0.09289	rs6080720|rs2269051|rs6044864|rs6111553
GUCY1A3	0.09289	rs4691841
IQCE	0.09289	rs17132513|rs1036504
CEP55	0.09299	rs10882256
SIAH2	0.09299	rs11717897|rs9859732|rs502941
TMUB1	0.09299	rs2303937
PCNT	0.09309	rs9980536
AKAP8	0.09319	rs4809184
CD274	0.09319	rs822335|rs10815237|rs11790653
FAM160A2	0.09329	rs16910016|rs325614|rs10839531|rs17238860
ZNF287	0.09339	rs10491106
LPIN1	0.09349	rs11690125|rs2577256|rs1050800|rs1370548|rs11695702
SEC11C	0.09349	rs2168967|rs7241847|rs4940845
RSBN1L	0.09359	rs11771619
FLJ45537	0.09369	rs277747|rs7868122|rs277733
HDAC5	0.09369	rs2129301
AGPAT4	0.09379	rs2293289|rs746731|rs7770491
SETDB1	0.09379	rs533928
TIAM2	0.09379	rs6919431
CBR4	0.09389	rs17054666
LOC388910	0.09389	rs9614822
NSF	0.09389	rs17698176
RETN	0.09389	rs10401670
SAT2	0.09389	rs727428
SOX30	0.09389	rs17054782
IRF6	0.09399	rs11119344|rs11584081
C19orf35	0.09429	rs2523178
CDK7	0.09429	rs12656449
LOC642502	0.09429	rs3813630|rs7532602
RPL21	0.09429	rs9512593
SDHC	0.09429	rs3813630|rs7532602
C7orf53	0.09439	rs12531501
DNHL1	0.09439	rs1460698
KLK8	0.09449	rs1275221|rs995788
LHFPL1	0.09449	rs12557085|rs1160001|rs5974188|rs1160309
MIER2	0.09449	rs7256086|rs3816322|rs10418525
NFATC1	0.09449	rs1004148|rs1667670|rs3786184|rs1562724|rs2958431
PNMA2	0.09449	rs1442887|rs3866466|rs1542114
CR1	0.09459	rs2182909|rs3818361|rs7549152|rs2274566
ZCCHC17	0.09459	rs12139997
CYP4F11	0.09469	rs3810427|rs758154|rs1060467|rs12459140
KLRK1	0.09469	rs11053781
OR1E2	0.09469	rs11078449|rs16953025
SH2D3A	0.09469	rs691528|rs2305806
TBR1	0.09469	rs7574882|rs10175058
DNAH8	0.09479	rs769064|rs1623375
LEPR	0.09479	rs9436297|rs10493377|rs3806318
CAPSL	0.09489	rs6451241|rs700174
TMEM150	0.09489	rs2232739
RNF112	0.09499	rs2072120
SENP5	0.09499	rs4347982|rs12639201|rs1147240|rs548853
SUFU	0.09499	rs7893954
SDHD	0.09509	rs2303437
LGALS2	0.09519	rs2235338|rs5750457
PITPNB	0.09519	rs1997739|rs1983592
C10orf96	0.09529	rs17094643
DSPP	0.09529	rs6532013|rs13131929|rs2615487
ATXN2	0.09539	rs3184504
PER3	0.09539	rs697673|rs228729
GALM	0.09549	rs12619390|rs13014787|rs4670264
LSM10	0.09549	rs7170
PRPF40A	0.09549	rs17400806
RAB11B	0.09549	rs10409969|rs10469477
RRAGA	0.09549	rs7031392|rs17810415|rs10125646
XPNPEP3	0.09549	rs9611435
GLTP	0.09559	rs11068696
GRIA2	0.09559	rs4475186|rs10025251|rs17244653|rs6536234
NUDT16	0.09559	rs12631539|rs6439294
PPP1R2	0.09559	rs2259661
UBIAD1	0.09559	rs1074078
WBP2NL	0.09559	rs133302|rs133309
SLC25A40	0.09569	rs1012577
TMCC3	0.09569	rs17022738|rs1274535|rs1274519|rs12426569|rs17022939
UBB	0.09569	rs1006957
SYNC1	0.09579	rs359956|rs419145|rs9425961
WDR52	0.09579	rs2306792|rs16845107
ZNF684	0.09579	rs16865682
C19orf10	0.09589	rs16992471|rs8110359
C11orf57	0.09599	rs2303437
C2orf68	0.09599	rs2232739
LRRC69	0.09599	rs4476968
ZBTB25	0.09599	rs2057130
FXC1	0.09609	rs7924933
RYR1	0.09609	rs2960338|rs7254832|rs2288888|rs1978443|rs2071089
ARMC10	0.09619	rs17605251
MTERF	0.09619	rs2269811
IFNGR1	0.09629	rs3799488|rs17181562
SRPK2	0.09629	rs2385537
ZNF585A	0.09629	rs4239587|rs1047333
SFRS16	0.09639	rs2304195
SPATA22	0.09649	rs12940665|rs11078449
PARP15	0.09669	rs6762418
RGL3	0.09669	rs40501
COX6B1	0.09699	rs7359861|rs2239914
SAMD11	0.09719	rs3748597
UCHL5IP	0.09719	rs3752409|rs2980030
BAT2	0.09729	rs2272593|rs2857700|rs2280801
CYP11A1	0.09739	rs16968478
SPNS3	0.09739	rs924025|rs4496220|rs8066817|rs4790618|rs16942572
JSRP1	0.09749	rs3746158|rs2523178
PDSS1	0.09749	rs1748358
KLHL17	0.09759	rs3748597
VEZF1	0.09759	rs12942122
VMO1	0.09759	rs8080014
C9orf66	0.09769	rs1536608|rs12339394|rs541645|rs2236547
CCDC39	0.09769	rs1356606|rs6798564
CCDC91	0.09769	rs10047632
OR52B2	0.09769	rs11601498
RRM2B	0.09769	rs1265151|rs16869246
SYTL1	0.09769	rs17162549
CCDC134	0.09789	rs7287886
ALG9	0.09799	rs1648390
FGF11	0.09809	rs2302761|rs9217
ELOVL1	0.09819	rs1051097
VNN1	0.09819	rs17061564|rs2840808|rs2745426
SH2D1B	0.09829	rs351453|rs905717|rs164122|rs16861748
CDKN2AIP	0.09839	rs4241775
CRELD2	0.09839	rs7511620
HMGCR	0.09849	rs3846662
PPP1R14C	0.09849	rs12215988|rs2281436|rs1886359|rs1889552|rs9371803
C1orf161	0.09859	rs6668233|rs1146359|rs17459496
FASTK	0.09859	rs2303937
PTER	0.09859	rs2000200
C3AR1	0.09869	rs2072449|rs7132147|rs11567782
LRP1	0.09869	rs1800141|rs1800139|rs12814239|rs11172113
MC4R	0.09869	rs1943226
PRR17	0.09869	rs816933
TMEM14C	0.09869	rs521417
ADAM28	0.09879	rs4559243|rs2289041
AMIGO2	0.09879	rs10785655
C10orf62	0.09879	rs2297643
CDC42EP1	0.09879	rs2235338|rs5750457
ZNF645	0.09879	rs5951545|rs11094824
ARHGAP6	0.09889	rs5979437|rs2788524|rs5978440
GEMIN7	0.09889	rs10409727|rs2304195
MEF2A	0.09889	rs4965260|rs325411
RCVRN	0.09889	rs6503264
PPTC7	0.09919	rs11065670
AXL	0.09929	rs3816052
OR5AK2	0.09929	rs2853083|rs7130724
CCDC67	0.09939	rs10831029
GNA15	0.09939	rs17347521|rs1637655|rs1682809
KIAA1217	0.09939	rs11812868|rs9418444|rs17513725|rs4748923|rs10828638
C9orf95	0.09949	rs11144228
CNP	0.09949	rs11296
LZTFL1	0.09949	rs17078346|rs11130077
PCDHB2	0.09949	rs12515688
NRSN2	0.09959	rs6084145
SMYD4	0.09959	rs11062|rs4274474
TIPARP	0.09959	rs6441095|rs2665390
OR4K17	0.09979	rs11158865
KIF26A	0.09989	rs10135847
CCT8	0.09999	rs8132105|rs8133819
OR10V1	0.1001	rs518427|rs498099
ZNF527	0.1001	rs3745764
RNF2	0.1002	rs2378957|rs12127009
FLJ30851	0.1003	rs2303293
LPAR3	0.1003	rs9728717
BCAT2	0.1004	rs599951
LOC440957	0.1004	rs2251219
PDCD1LG2	0.1004	rs12376596|rs7854413|rs10975152|rs1536927
PDXK	0.1004	rs762407|rs4819296
PTGFRN	0.1004	rs4128518
ZNF397OS	0.1004	rs13298
IER5L	0.1005	rs1075650|rs4836643|rs2148851
PRNP	0.1005	rs2756267
HCFC1R1	0.1006	rs2717700|rs2717713
OGFRL1	0.1006	rs6907173|rs6914937|rs7766995
THOC6	0.1006	rs2717700|rs2717713
ACTR1A	0.1007	rs11191295
BACH1	0.1007	rs2832283
DERL1	0.1007	rs10090419|rs3739292|rs7826050
IFNAR1	0.1007	rs2253413
MAP3K6	0.1007	rs17162549
ANK3	0.1008	rs2288358|rs10994199|rs4948256
ARFIP2	0.1008	rs7924933
DPP10	0.1008	rs2082875|rs1346763|rs11904812|rs17044138|rs11123298
IPPK	0.1008	rs13285641
MET	0.1008	rs2402118
SEC24C	0.1008	rs10509311
RNF181	0.101	rs2232739
CHRNB1	0.1011	rs2302761|rs9217
DNAJC6	0.1011	rs9436297|rs10493377|rs3806318
MTMR10	0.1011	rs10152819
2015-09-02	0.1011	#N/A
VAMP5	0.1012	rs2232739
EXOSC7	0.1013	rs1533677
ZNF560	0.1013	rs971366
ZNRF2	0.1013	rs42599|rs1029965
COPB1	0.1015	rs2597193
FDPS	0.1015	rs12741581
BICD1	0.1017	rs11051825|rs2652008|rs17587471|rs7961369|rs10506083
ERCC6	0.1018	rs4253200
RCC2	0.1018	rs7538876
CCL28	0.1019	rs922439
SYT7	0.1019	rs3741259
FAM22F	0.102	rs7042481
LGALS7	0.102	rs12980315
GPRIN3	0.1021	rs11734353|rs6830724
RXFP3	0.1021	rs35403
VPS13C	0.1021	rs10459634
C16orf79	0.1022	rs27345
LOC283871	0.1022	rs27345
DLAT	0.1025	rs2303437
COX15	0.1026	rs2269196|rs767844
TNFAIP8L1	0.1026	rs16992471|rs8110359
AP1M2	0.1027	rs3745255
C1orf176	0.1027	rs7511983
DYSF	0.1027	rs1473228|rs13028056|rs9973420|rs2016605
FGB	0.1027	rs2070018
PKHD1	0.1027	rs1896974|rs1896978
PPAN	0.1027	rs4804122|rs7710|rs15723
PPAN-P2RY11	0.1027	rs4804122|rs7710|rs15723
SERPINF1	0.1028	rs11062|rs2070862|rs4274474
TRIP6	0.1028	rs12705095
CPE	0.1029	rs934813|rs6837095|rs10022413
TFB1M	0.1029	rs324367|rs4585573
TLR9	0.1029	rs164637|rs352143
PRDM15	0.103	rs3746898|rs13046908|rs9982608|rs1893587|rs2839401
RPS27	0.103	rs11264824
PHKA2	0.1031	rs6629306
PPM1M	0.1031	rs34551211|rs352143
NT5DC2	0.1032	rs2251219
ACBD3	0.1033	rs11584966|rs10915958
CD36	0.1033	rs3211956
C3orf63	0.1034	rs9871265
CPSF2	0.1034	rs3759722|rs8004117
H2AFV	0.1035	rs7016
PARP6	0.1035	rs1037680
FOXR1	0.1036	rs10892315
MYOG	0.1036	rs6682652|rs4950915|rs4950914
GATAD2B	0.1037	rs6700115
KIAA0528	0.1037	rs932055
ACVR2B	0.1038	rs1058945
CALML3	0.1038	rs4242797
LY6D	0.1038	rs1369453
KLK9	0.1039	rs1275221|rs995788
NOC2L	0.1039	rs3748597
ZNF432	0.1039	rs3752119
GBL	0.104	rs27345
KIAA1432	0.104	rs10975283|rs10815274
TAF10	0.104	rs4758441
TPP1	0.104	rs4758441
PIH1D1	0.1041	rs2946848|rs2914658
ZNF266	0.1041	rs1433060
GPR132	0.1043	rs6420941|rs11627133
RAD50	0.1043	rs2244012|rs1295685
RGNEF	0.1044	rs11949468|rs2973557|rs6890730|rs1009200|rs6897754
SDHA	0.1044	rs2115273|rs1054174
ANG	0.1046	rs12588573
ARHGEF19	0.1046	rs4661721|rs6688638
ARL6IP6	0.1048	rs17400806
CCDC88C	0.105	rs941914|rs753075
NUCB2	0.105	rs10466382|rs214097|rs214105
PDE1B	0.105	rs12829100
TIGD3	0.105	rs7127811|rs551523
ZBTB8OS	0.105	rs359956|rs359955
ACTN1	0.1051	rs4899265|rs7149926|rs735986|rs3784139
C10orf122	0.1052	rs9422906
TGM4	0.1052	rs17076998|rs937833
SEPW1	0.1054	rs11669962|rs12462695
ZNF573	0.1055	rs11672440
BXDC5	0.1056	rs11578928
PKD1L1	0.1056	rs10429127|rs17711336|rs2686821|rs4720615|rs17627589
C19orf36	0.1057	rs2074894
PTH2	0.1057	rs2946848|rs2914658
RFTN1	0.1058	rs7626299|rs490059|rs548740|rs2881514|rs690216
RRBP1	0.1058	rs11698138|rs4813273
UBE2E3	0.1058	rs1107786
C10orf109	0.1059	rs2676719|rs11591776|rs11250578|rs2813462
GPR61	0.106	rs529773
ACHE	0.1062	rs12705095
C9orf69	0.1062	rs7019243
FLJ30058	0.1062	rs7057262
CD70	0.1063	rs344596|rs2910434
MEX3D	0.1063	rs11084901
PLEKHN1	0.1064	rs3748597
C14orf79	0.1065	rs894039
NUDT19	0.1065	rs8102279
GPR37L1	0.1066	rs4950826|rs16849688|rs9077|rs4363479|rs16849710
AIF1	0.1068	rs2272593|rs2857700|rs28732150
COL27A1	0.1068	rs10817578|rs2567713|rs5003737
RPS25	0.1069	rs11602764
KIAA0409	0.107	rs4758441
LOC645191	0.1071	rs2523178
LRP11	0.1071	rs6899595
C17orf55	0.1072	rs7208247
C1orf212	0.1072	rs7541937
CCDC37	0.1073	rs9859308|rs9868566
DRAP1	0.1073	rs653914
PTN	0.1073	rs322334|rs17168999|rs322294|rs1579354
SLC25A10	0.1073	rs9319620
SSPN	0.1073	rs768347
TCL1A	0.1073	rs7158782
C11orf68	0.1074	rs1151523
PIK3R6	0.1075	rs196449|rs2072089|rs9910718|rs374864|rs2074258
CNPY2	0.1076	rs10783780
FAM81B	0.1076	rs10077851|rs181880
UFSP1	0.1076	rs12705095
CCDC64B	0.1077	rs2717700|rs2717713
TRPC4AP	0.1077	rs3736802
ARS2	0.1078	rs12705095
LYNX1	0.1078	rs1369453
GRAMD1B	0.1079	rs11219179|rs2714070|rs7927176|rs1148109
LIN28	0.108	rs12728900|rs6598964
VAMP8	0.1081	rs2232739
POLDIP3	0.1082	rs137127
ARL3	0.1083	rs7904396
UPRT	0.1083	rs12832571
MAFK	0.1084	rs3824072
SMG7	0.1084	rs11811630|rs3842897
ADFP	0.1085	rs2229536|rs7865126
IER3	0.1085	rs2535323
OR51S1	0.1086	rs17328663|rs12287351|rs12795917
ASB13	0.1087	rs7896605
OR3A4	0.1087	rs231692
NCL	0.1088	rs1131171|rs6712148
TSPAN33	0.1088	rs6971037|rs13243618
ALG1	0.1089	rs7195893
ALG12	0.1089	rs7511620
SLC18A2	0.109	rs363341
TMEM105	0.109	rs7208247
LAX1	0.1091	rs6593945
LRFN3	0.1091	rs4806237
C3orf31	0.1092	rs2347104
ARL8B	0.1093	rs6803009
PDCD11	0.1093	rs10883869|rs4917389|rs3014192|rs2986016
RAX	0.1093	rs8094209
TP53BP2	0.1094	rs1153950|rs16842257
ATG4D	0.1095	rs3745255
TRA2A	0.1095	rs13241000
TWF2	0.1095	rs34551211|rs352143
C10orf104	0.1097	rs10762501
CALM2	0.1098	rs9808216
FAM108B1	0.1098	rs7025473
FXYD4	0.1099	rs11238518
NXPH4	0.1099	rs1140648
TMPRSS11F	0.1099	rs6552145
GEMIN8	0.11	rs16979387|rs17215777
KIAA2022	0.11	rs16991826
AKAP1	0.1101	rs917927
OR51B6	0.1101	rs11036885|rs5006885
ATE1	0.1102	rs12360405
DNMT1	0.1102	rs4804122|rs7710|rs11085720
[truncated: 16,658 more rows]

## Sheet: GWAS pathway-gene-SNP
SNP	SNP GC-P	Gene	Gene emp. P	Pathway
rs4809184	0.04103	AKAP8	0.09319	BIOCARTA_AKAP95_PATHWAY
rs2069433	0.0259	CCNB1	0.1202
rs7975360	0.01871	NCAPD2	0.0162
rs917634	0.001609
rs12563929	0.01121	PRKACB	0.2121
rs4907047	0.0383
rs28461568	0.01126	PRKACG	0.08429
rs4745514	0.003515
rs4745517	0.01866
rs12496747	0.001535	PRKAR2A	0.0027
rs3735613	0.04341	PRKAR2B	0.3336
rs2094700	0.002475	COL4A2	0.0234	BIOCARTA_AMI_PATHWAY
rs3803229	0.0006298
rs3803237	0.007933
rs4572246	0.002687
rs4773191	0.003204
rs9521724	0.01199
rs10498214	0.01209	COL4A3	0.0409
rs10933172	0.006186
rs13000521	0.01267
rs4603754	0.0003533
rs7587228	0.01682
rs2276593	0.01918	COL4A4	0.1499
rs7558081	0.002792
rs556694	0.001206	F10	0.045
rs464494	0.01675	F2R	0.3042
rs556694	0.001206	F7	0.0438
rs2070018	0.01769	FGA	0.1151
rs2070018	0.01769	FGB	0.1027
rs2070018	0.01769	FGG	0.0233
rs9790537	0.001653
rs4252128	0.01053	PLG	0.2199
rs4252155	0.01698
rs10153820	0.005702	TFPI	0.022
rs12230555	0.01982	CCND2	0.2313	BIOCARTA_CELLCYCLE_PATHWAY
rs10225965	0.004089	CDK6	0.0182
rs10269570	0.002302
rs7781436	0.007338
rs12656449	0.02343	CDK7	0.09429
rs10947619	0.01437	CDKN1A	0.1472
rs3759217	0.04676	CDKN1B	0.2918
rs545226	0.003182	CDKN2A	0.0109
rs545226	0.003182	CDKN2B	0.0102
rs3745255	0.01674	CDKN2D	0.1136
rs4151467	0.03206	RB1	0.2576
rs7996948	0.02503	TFDP1	0.2301
rs379568	0.03063	GATA3	0.2558	BIOCARTA_GATA3_PATHWAY
rs7090113	0.01855
rs1295685	0.03644	IL13	0.1494
rs1881457	0.02142
rs11747814	0.0175	IL4	0.1499
rs1295685	0.03644
rs1881457	0.02142
rs17690122	0.001127	IL5	0.0031
rs2001651	0.03122	MAP2K3	0.2161
rs1004148	0.002527	NFATC1	0.09449
rs1017860	0.02702
rs1562724	0.01567
rs1667670	0.009233
rs2958431	0.02227
rs3786184	0.01176
rs12563929	0.01121	PRKACB	0.2121
rs28461568	0.01126	PRKACG	0.08429
rs4745514	0.003515
rs4745517	0.01866
rs10281775	0.02502	PRKAR1B	0.3071
rs9969233	0.04094
rs12496747	0.001535	PRKAR2A	0.0027
rs6806377	0.002618	EIF2B5	0.007799	BIOCARTA_IGF1MTOR_PATHWAY
rs7154607	0.004655	EIF2S1	0.0105
rs2139573	0.01003	IGF1	0.0341
rs2971575	0.001339
rs5742671	0.007372
rs6219	0.01022
rs2175796	0.02257	IGF1R	0.2807
rs2684807	0.007842
rs2677764	0.04214	PIK3CA	0.3889
rs1550805	0.04126	PIK3R1	0.4158
rs1823023	0.0203
rs1922452	0.04405	CD4	0.6488	BIOCARTA_IL5_PATHWAY
rs1143627	0.01696	IL1B	0.08519
rs3136558	0.009984
rs11747814	0.0175	IL4	0.1499
rs1295685	0.03644
rs1881457	0.02142
rs17690122	0.001127	IL5	0.0031
rs17659192	0.0003819	IL5RA	0.0022
rs17659353	0.000257
rs2540078	0.005494
rs2094700	0.002475	COL4A2	0.0234	BIOCARTA_INTRINSIC_PATHWAY
rs3803229	0.0006298
rs3803237	0.007933
rs4572246	0.002687
rs4773191	0.003204
rs9521724	0.01199
rs9588148	0.01914
rs10498214	0.01209	COL4A3	0.0409
rs10933172	0.006186
rs13000521	0.01267
rs4603754	0.0003533
rs7587228	0.01682
rs12475134	0.0229	COL4A4	0.1499
rs2276593	0.01918
rs7558081	0.002792
rs556694	0.001206	F10	0.045
rs3822056	0.001213	F11	0.0496
rs464494	0.01675	F2R	0.3042
rs2070018	0.01769	FGA	0.1151
rs2070018	0.01769	FGB	0.1027
rs2070018	0.01769	FGG	0.0233
rs9790537	0.001653
rs3822056	0.001213	KLKB1	0.0281
rs214486	0.009526	APP	0.401	BIOCARTA_PLATELETAPP_PATHWAY
rs2094700	0.002475	COL4A2	0.0234
rs3803229	0.0006298
rs3803237	0.007933
rs4572246	0.002687
rs4773191	0.003204
rs9521724	0.01199
rs9588148	0.01914
rs10498214	0.01209	COL4A3	0.0409
rs10933172	0.006186
rs13000521	0.01267
rs4603754	0.0003533
rs6436661	0.02262
rs7587228	0.01682
rs12475134	0.0229	COL4A4	0.1499
rs2276593	0.01918
rs7558081	0.002792
rs3733403	0.001213	F11	0.0496
rs4252128	0.01053	PLG	0.2199
rs4252155	0.01698
rs7924933	0.02081	ARFIP2	0.1008	BIOCARTA_RAC1_PATHWAY
rs2303937	0.01692	CDK5	0.06669
rs4148854	0.006139
rs583887	0.01501	CFL1	0.0292
rs7940691	0.003543
rs12753665	0.008191	NCF2	0.05589
rs17739921	0.01099	PDGFRA	0.06229
rs849390	0.01732	PIK3CG	0.1387
rs1823023	0.0203	PIK3R1	0.4158
rs2741849	0.00369	PPP1R12B	0.149
rs187190	0.008404	TRIO	0.1491
rs26110	0.01442
rs26286	0.01366
rs32808	0.00899
rs3789157	0.02169
rs706282	0.03113
rs2305806	0.02221	VAV1	0.09089
rs2546129	0.00233
rs2617822	0.01369
rs4945850	0.0342	WASF1	0.282
rs12131537	0.05303	CD247	0.5313	BIOCARTA_TCYTOTOXIC_PATHWAY
rs16859085	0.02579
rs2982484	0.01069
rs4657666	0.03323
rs6670426	0.04526
rs7539688	0.04932
rs3181261	0.0143	CD3D	0.08929
rs3181261	0.0143	CD3G	0.08299
rs235325	0.02836	ITGB2	0.1518
rs9976299	0.005827
rs12129883	0.005273	PTPRC	0.06389
rs3754098	0.01288
rs6673408	0.008148
rs7102696	0.009917	THY1	0.0306
rs2094700	0.002475	COL4A2	0.0234	BIOCARTA_VITCB_PATHWAY
rs3803229	0.0006298
rs3803237	0.007933
rs4572246	0.002687
rs4773191	0.003204
rs9521724	0.01199
rs9588148	0.01914
rs10498214	0.01209	COL4A3	0.0409
rs10933172	0.006186
rs13000521	0.01267
rs4603754	0.0003533
rs7587228	0.01682
rs12475134	0.0229	COL4A4	0.1499
rs2276593	0.01918
rs7558081	0.002792
rs1715364	0.005806	SLC23A2	0.2011
rs1715385	0.00542
rs2423067	0.02266
rs2377240	0.01479	SLC2A3	0.05519
rs7966327	0.005059
rs7218656	0.01075	ACOX1	0.06999	KEGG_ALPHA_LINOLENIC_ACID_METABOLISM
rs13434465	0.01872	ACOX3	0.2412
rs2233688	0.01657	PLA2G2E	0.1707
rs6657574	0.006581	PLA2G2F	0.0428
rs6695515	0.0175	PLA2G4A	0.1592
rs979924	0.007731
rs11573288	0.001066	PLA2G5	0.009199
rs660414	0.006291
rs378759	0.02796	GTF2E1	0.2037	KEGG_BASAL_TRANSCRIPTION_FACTORS
rs10403489	0.03814	GTF2F1	0.2625
rs10418574	0.0435
rs7982845	0.005687	GTF2F2	0.05559
rs9534063	0.01468
rs2285319	0.006008	GTF2H4	0.1103
rs3218816	0.01824
rs17397707	0.01517	STON1	0.1235
rs4758441	0.01574	TAF10	0.104
rs35664265	0.01316	TAF13	0.0025
rs521734	0.0009539
rs616378	9.5e-05
rs17750066	0.001299	TAF4	0.0108
rs4363923	0.008434	TAF4B	0.07189
rs7911488	0.01801	TAF5	0.06649
rs1816878	0.01226	TAF5L	0.09179
rs3753886	0.02228
rs6690223	0.009819
rs12205313	0.02729	TBP	0.1374
rs3734763	0.0254
rs326341	0.0004386	CD47	0.05319	KEGG_ECM_RECEPTOR_INTERACTION
rs2622868	0.004406	COL11A1	0.2282
rs2286025	0.003332	COL2A1	0.0146
rs2094700	0.002475	COL4A2	0.0234
rs3803229	0.0006298
rs4572246	0.002687
rs4773191	0.003204
rs7558081	0.002792	COL4A4	0.1499
rs11690358	0.001423	COL6A3	0.0366
rs3870336	0.0001514	DAG1	0.0001
rs7575234	0.006325	FN1	0.1754
rs2871041	0.002764	GP1BB	0.0493
rs10174809	0.004531	ITGA6	0.3137
rs17282085	0.002231	ITGB5	0.1449
rs2076356	0.001551	LAMB3	0.0394
rs2076358	0.002248
rs2106694	0.0003654	SV2B	0.015
rs10913029	0.002303	TNR	0.5368
rs12319392	0.004266	VWF	0.09049
rs3741906	0.0009593
rs8192297	0.01423	ANPEP	0.117	KEGG_GLUTATHIONE_METABOLISM
rs11808380	0.03065	GCLM	0.05599
rs12041975	0.002313
rs4911163	0.01301	GGT7	0.05999
rs6672470	0.01527	GPX7	0.08669
rs7739421	0.01601	GSTA5	0.05089
rs625456	0.008855	GSTM1	0.0314
rs673151	0.006719
rs625456	0.008855	GSTM2	0.0492
rs673151	0.006719
rs2234696	0.01193	GSTM3	0.1513
rs6693815	0.02841
rs625456	0.008855	GSTM4	0.0461
rs673151	0.006719
rs2234696	0.01193	GSTM5	0.05479
rs368588	0.01123	GSTT2	0.0475
rs12313805	0.02764	MGST1	0.2366
rs4149192	0.02257
rs7133802	0.01829
rs4147600	0.02174	MGST3	0.3775
rs1138729	0.001206	RRM2	0.0034
rs1265151	0.005082	RRM2B	0.09769
rs16869246	0.02899
rs5951678	0.00156	SMS	0.005599
rs7059727	0.003198
rs10002171	5.5e-05	CD38	0.0431	KEGG_HEMATOPOIETIC_CELL_LINEAGE
rs7208826	0.005026	CD7	0.08459
rs3818361	0.006473	CR1	0.09459
rs17616	0.002482	CR2	0.0367
rs1042122	0.002934	FLT3LG	0.0133
rs2871041	0.002764	GP1BB	0.0493
rs949963	0.005928	IL1R1	0.0352
rs1805010	0.0002842	IL4R	0.007199
rs2057768	0.0002077
rs3024619	0.001808
rs17690122	0.001127	IL5	0.0031
rs17659192	0.0003819	IL5RA	0.0022
rs17659353	0.000257
rs2540078	0.005494
rs11948124	0.007158	ITGA1	0.07889
rs1009775	0.01109	ITGA3	0.05829
rs4793637	0.00713
rs10174809	0.004531	ITGA6	0.3137
rs3093542	0.006085	TNF	0.1894
rs3093662	0.002317
rs16944840	0.002639	BLM	0.0323	KEGG_HOMOLOGOUS_RECOMBINATION
rs7179346	0.0151
rs206115	0.02767	BRCA2	0.3755
rs687672	0.01356	MUS81	0.028
rs7940691	0.003543
rs3219281	0.002791	POLD1	0.0163
rs1295685	0.03644	RAD50	0.1043
rs2244012	0.009629
rs3762053	0.007342	RAD54B	0.041
rs3744768	0.04119	RPA1	0.4838
rs11587393	0.008233	RPA2	0.0271
rs3218458	0.05413	XRCC2	0.3595
rs11707731	0.002126	ATR	0.0441	KEGG_P53_SIGNALING_PATHWAY
rs11923612	0.01012
rs7462518	0.009983	BAI1	0.2048
rs2019978	1.19e-05	CASP3	0.0039
rs4150052	0.005633	CCNG2	0.0324
rs10225965	0.004089	CDK6	0.0182
rs10269570	0.002302
rs7781436	0.007338
rs545226	0.003182	CDKN2A	0.0109
rs5762758	0.009461	CHEK2	0.06759
rs2139573	0.01003	IGF1	0.0341
rs2971575	0.001339
rs5742671	0.007372
rs6219	0.01022
rs12084102	0.009609	RFWD2	0.07159
rs1138729	0.001206	RRM2	0.0034
rs1265151	0.005082	RRM2B	0.09769
rs6567366	0.001677	SERPINB5	0.007599
rs1004650	0.005319	TP73	0.2408
rs34197769	0.008413	TSC2	0.2093
rs2019978	1.19e-05	CASP3	0.0039	KEGG_PARKINSONS_DISEASE
rs7359861	0.009973	COX6B1	0.09699
rs3813630	0.006008	LOC642502	0.09429
rs133367	0.004809	NDUFA6	0.015
rs7875039	0.004977	NDUFA8	0.1199
rs3759722	0.004928	NDUFB1	0.0223
rs5082	0.008272	NDUFS2	0.1539
rs10036010	0.01176	NDUFS4	0.08219
rs10945799	0.008277	PARK2	0.1568
rs13202365	0.003545
rs4364450	0.001207
rs6906519	0.01305
rs6911067	0.002725
rs9355359	0.006196
rs9355987	0.00237
rs3813630	0.006008	SDHC	0.09429
rs11204095	0.008577	SLC18A1	0.06259
rs363341	0.01307	SLC18A2	0.109
rs13145878	0.009332	SLC25A4	0.0458
rs1442144	0.004325	SNCA	0.07489
rs408466	0.003256	ASAH1	0.06979	KEGG_SPHINGOLIPID_METABOLISM
rs7825389	0.005431
rs2542026	0.02068	CERK	0.4575
rs4905932	0.01455	DEGS2	0.1355
rs941900	0.02439
rs10142115	0.001309	GALC	0.004
rs10007396	0.0005312	SGMS2	0.009699
rs1160677	0.01323
rs11945554	0.005874
rs13103176	0.0005705
rs12218438	0.01938	SGPL1	0.2263
rs7154718	0.01407	SGPP1	0.024
rs10176846	0.007717	SGPP2	0.1548
rs13382464	0.01259
rs6745812	0.0173
rs8164	0.02999	SMPD1	0.1837
rs3847308	0.0008741	SPTLC1	0.0147
rs7024547	0.01549
rs7039002	0.005032
rs7048339	0.004654

## Sheet: somatic mutation gene-level
gene	P
CTNNB1	0
PTEN	0
ARID1A	0
TP53	0
AP1S1	0
PRB2	0
KRAS	1.11e-16
RNF43	1.11e-16
CTCF	2.22e-16
PLAC4	3.33e-16
RPL22	4.44e-16
PIK3R1	5.55e-16
PIK3CA	1.11e-15
ARID5B	4.18e-13
GOLGA6L1	1.25e-11
HGC6.3	1.13e-10
TCEAL5	2.82e-09
SPOP	1.05e-07
C11orf57	3.57e-07
TRUB1	4.9e-07
FOXA2	4.93e-07
NBPF1	5.01e-07
SMTNL2	5.92e-07
OR4M2	7.76e-07
TOMM70A	1.45e-06
FETUB	1.5e-06
DAZAP1	1.8e-06
INPPL1	1.82e-06
JAK1	2.4e-06
FGFR2	2.65e-06
M6PR	2.71e-06
CHD3	2.73e-06
FGF13	2.74e-06
RGPD3	3.87e-06
ESRP1	4.7e-06
TULP4	5.05e-06
MBD6	5.17e-06
NRIP1	5.68e-06
CST4	5.94e-06
C14orf43	7.09e-06
SMAP1	9.8e-06
ZFHX3	1.05e-05
KBTBD6	1.07e-05
RALGAPB	1.32e-05
ACVR2A	1.45e-05
MAP7D3	2.22e-05
SETD1B	2.48e-05
CCND1	6.99e-05
TAF15	7.12e-05
RHCE	7.26e-05
OR10Z1	7.31e-05
MAML3	8.63e-05
IL2RG	0.000106
SERPINA1	0.00012
ADAM23	0.000148
PPP2R1A	0.000174
MLL2	0.000181
LCE2A	0.000182
PDS5B	0.000219
ACBD3	0.000227
FAHD2A	0.000242
MRPS31	0.000252
KLF3	0.000285
CHD4	0.000312
C1QTNF5	0.000314
RAE1	0.000316
TCERG1	0.000334
NIPBL	0.000347
POLE3	0.000357
FAM104A	0.000369
FOXP4	0.000381
MORC4	0.000397
KCNA4	0.000475
TAF1	0.000485
DDX47	0.000544
FBXW7	0.000554
MST1	0.000556
USP9X	0.00058
EBPL	0.000583
ITGA10	0.000586
FKBP9	0.000619
ZEB1	0.000622
MAP3K1	0.000662
RB1	0.000673
EP300	0.000688
MTMR11	0.000698
USP26	0.000722
WDR87	0.000791
WASF3	0.000791
DDX27	0.000815
NFE2L2	0.000848
COL8A1	0.000862
C6orf89	0.000862
VPS37B	0.000892
MUC2	0.000908
TCF7	0.000974
JAG1	0.00105
GPS2	0.00106
ATM	0.00106
OR51E1	0.0011
KIAA0040	0.00112
HEBP1	0.00118
DCDC2	0.0012
SIN3A	0.00124
FBN2	0.00133
DYRK1A	0.00134
RDX	0.00138
GOLT1A	0.00143
KRT1	0.00144
PLOD3	0.00156
ZMYM2	0.00158
TMEM55A	0.00158
TTK	0.00164
SH3BGR	0.00167
UPF3B	0.00174
LUZP4	0.00177
ADAM9	0.00179
ZC3H13	0.00183
DHX9	0.00183
DDX17	0.00185
BTRC	0.00193
KRT9	0.00195
CBX5	0.00199
CRIPAK	0.00202
LY96	0.00204
PIK3R3	0.00213
LHX1	0.00214
PRPF4B	0.00215
SYCP1	0.00219
RBM27	0.00246
TLE1	0.00246
CWC15	0.00247
DNAJC11	0.00252
CASD1	0.00253
OTUD7B	0.00255
RCSD1	0.00256
KRT76	0.00262
RECK	0.00263
RG9MTD1	0.00281
LRRC8C	0.00283
CWF19L2	0.00284
MS4A13	0.00297
HLA-DRB5	0.00299
ATF7IP	0.00304
FMR1	0.00307
SH3GLB1	0.00308
FAAH2	0.00319
ANKRD36	0.00322
NFE2L1	0.00331
SCLT1	0.00337
SELPLG	0.00338
COX19	0.00341
CST1	0.00344
LARP7	0.00345
RAB40AL	0.00348
OR6C75	0.00349
INO80E	0.00349
BCL9	0.00369
LOXL3	0.00379
PPP2R5A	0.0038
FRG1	0.00381
PIAS3	0.00382
CTSD	0.00389
SPANXC	0.00391
CDHR3	0.00409
ARHGAP30	0.00425
WIPF2	0.00425
VIT	0.0043
TMEM81	0.00431
FAM151A	0.00436
ILK	0.00437
DSTN	0.00447
CALD1	0.0046
RAB4A	0.00462
B4GALT3	0.00466
TAB2	0.00469
AGXT	0.00469
KIAA1217	0.00469
C11orf88	0.00485
POU6F2	0.00492
NDUFA10	0.00496
TCEAL3	0.00501
ADD3	0.00512
C4orf17	0.00513
FRA10AC1	0.00516
KCMF1	0.00518
FAM157B	0.00534
KLHDC5	0.00545
RBP5	0.0056
NUPL2	0.00571
BMF	0.00578
EIF2A	0.0058
OR2M7	0.00583
CEP170	0.00585
ASMTL	0.00588
LDLRAP1	0.00589
SATB1	0.00596
ISG20L2	0.00624
TMCO3	0.00633
LZTR1	0.00639
UBE2E3	0.00663
SOX17	0.00664
C20orf112	0.00664
HS1BP3	0.00669
UPF3A	0.00685
HIST1H2BD	0.00691
NRAS	0.00706
PASD1	0.00712
CNIH	0.00716
HNRNPC	0.00721
MAGEC1	0.00726
C1S	0.00728
BRAF	0.00731
HNF1B	0.00731
SULT6B1	0.00733
CENPP	0.00737
ZC3H12B	0.00748
USP39	0.0075
SPANXN1	0.00765
WDR55	0.0077
DOCK3	0.00775
YY1	0.00826
UBL4A	0.00827
CLEC4A	0.00835
GNAZ	0.00847
ZBTB7C	0.00847
ADAM28	0.0086
IL5	0.00869
RSBN1L	0.00876
CHMP7	0.00878
GOT1L1	0.00896
DCHS1	0.00898
KSR2	0.00899
GPR112	0.00902
DHX37	0.00903
KRTAP4-9	0.00918
SPDYE4	0.00922
OCM	0.00928
KANK3	0.00941
PTMA	0.00951
SEMA4F	0.00953
SLC18A2	0.00958
TCP1	0.00962
ZNF449	0.00971
H2AFY2	0.00976
ZFHX4	0.0101
KIAA0391	0.0102
ITSN2	0.0106
CIB3	0.0107
XPOT	0.0107
EHD1	0.0108
OR6K3	0.0109
CCDC137	0.0109
PRELP	0.011
OR52B6	0.0112
FAM18A	0.0113
LARP4B	0.0114
PSIP1	0.0115
CDKAL1	0.0116
CCAR1	0.0116
SLC3A2	0.0117
RUNX2	0.0117
CD4	0.0118
FMN2	0.012
C8orf80	0.012
DDX42	0.0121
FOXP2	0.0121
MBD4	0.0122
ATF5	0.0124
XYLT2	0.0124
PPFIA2	0.0125
SLC4A1AP	0.0126
TEX261	0.0126
SLC24A1	0.013
RBM39	0.0131
GRM8	0.0132
DMAP1	0.0133
GINS1	0.0134
ASXL1	0.0134
SEMG2	0.0135
MRPS33	0.0135
ATP6V1B1	0.0136
DPAGT1	0.0137
EPDR1	0.0138
CCDC80	0.0138
SLC17A5	0.0139
ZNF486	0.014
C19orf70	0.014
SECISBP2L	0.014
EXOSC9	0.0141
SRPR	0.0142
RFC3	0.0144
SGK1	0.0144
PHF13	0.0149
OLFML2A	0.0151
PRH2	0.0151
BSCL2	0.0152
TMEM50A	0.0153
CLDN9	0.0155
OR2T12	0.0155
RHPN2	0.0155
FBXO48	0.0158
CMTM1	0.016
NOS1	0.0162
SPRED2	0.0162
FERMT1	0.0164
ZCCHC10	0.0167
PLEKHA6	0.0169
ALG8	0.017
HCFC2	0.0172
C1orf192	0.0172
AKT1	0.0174
HNRNPD	0.0179
PIGZ	0.0179
OR5H1	0.018
FAS	0.0181
RERG	0.0183
APIP	0.0183
KCNH8	0.0183
FAM71C	0.0185
CELF3	0.0187
CYP4F2	0.019
TXLNA	0.019
EVI2B	0.019
ANTXR2	0.0191
ITGAV	0.0191
ANXA7	0.0192
GABRB3	0.0192
DDX6	0.0195
SEC24C	0.0196
LPCAT4	0.0199
DYNC1I2	0.02
CFI	0.0201
HAX1	0.0202
PROL1	0.0203
ENPP3	0.0203
ART5	0.0204
KLHL38	0.0204
HEPH	0.0205
EFCAB2	0.0208
CIRBP	0.021
FGF12	0.0211
NAA15	0.0213
ANKRD30B	0.0214
RAD18	0.0214
RAB1B	0.0215
ARHGEF15	0.0217
SLC26A10	0.0218
CNDP2	0.0218
EIF4H	0.022
CD3G	0.0222
TMX2	0.0225
2016-09-13	#N/A
CD70	0.0227
C1orf112	0.023
SV2A	0.0233
PCGF3	0.0233
VPS13D	0.0234
PTPN7	0.0236
CADM1	0.0236
ZNF93	0.0238
STAT6	0.0239
LRRC6	0.024
POMT1	0.024
EGR2	0.0241
KCNB1	0.0243
MARVELD3	0.0244
C11orf46	0.0244
OR6P1	0.0245
BEST3	0.0246
C1orf114	0.0248
ACRC	0.0252
TMEM60	0.0253
ETV1	0.0256
C1orf38	0.0256
TUB	0.0257
INPP5D	0.0258
ATXN2L	0.0258
TSPAN6	0.0259
ARHGEF6	0.0261
RAB1A	0.0263
PPT1	0.0265
SAMD7	0.0265
ABR	0.0268
BEX4	0.0269
HIST1H4D	0.0269
POTEC	0.0271
C19orf66	0.0271
UBR5	0.0272
ARHGAP26	0.0273
UST	0.0273
OR5H15	0.0274
PCMTD2	0.0274
RAMP2	0.0274
ATP2B4	0.0275
HCRTR2	0.0276
DCP1B	0.0276
QKI	0.0276
CRKL	0.0277
IL6ST	0.0278
CPSF4L	0.0278
TMEM170B	0.0279
OVGP1	0.028
FAM55B	0.0284
C6	0.0286
SPRR2D	0.0287
ANKRD26	0.0287
ATP8B1	0.0288
OR4D9	0.0289
SIGLEC6	0.029
RAB40C	0.0294
PAMR1	0.0295
SPIRE2	0.0296
FUBP1	0.0297
LUZP1	0.0299
E2F1	0.0301
SEBOX	0.0302
SLC2A7	0.0302
FHAD1	0.0302
FKBP3	0.0306
WDR52	0.0307
TMEM41A	0.0307
FAM193A	0.0308
CDC16	0.0309
BOLA1	0.031
TCN2	0.0314
FLT3LG	0.0314
SEC31A	0.0314
TTF1	0.0315
DPCR1	0.0315
ELK3	0.0316
C20orf85	0.0317
AMY2B	0.0318
PPIG	0.0318
UHRF1BP1L	0.0318
FBXL3	0.0321
IL7R	0.0322
LOC649330	0.0325
AKR1B10	0.0327
GDPD2	0.0328
INPP4A	0.033
C12orf39	0.033
KRTAP5-5	0.033
BCORL1	0.0332
CRYGB	0.0333
GAGE1	0.0335
TSPO2	0.0336
PRCC	0.0338
SRRM5	0.0339
PROX1	0.0341
ARL8B	0.0342
RXFP2	0.0342
CREBBP	0.0344
MAPKAPK3	0.0344
PRB3	0.0346
WDR45	0.0349
HNRNPH1	0.0352
SLPI	0.0352
SNRPC	0.0353
CIR1	0.0355
TREX2	0.0358
MOAP1	0.0358
COLEC11	0.036
RTKN2	0.036
MDH2	0.0361
XPR1	0.0362
BCAN	0.0363
MBNL3	0.0363
ELOF1	0.0364
ESR1	0.0366
HMGB3	0.037
LIMCH1	0.0372
MOGAT3	0.0372
SERPINB2	0.0375
TDRD10	0.0376
TPRKB	0.0376
ZBTB7B	0.0378
ZFP36L2	0.0379
CES3	0.0382
TLR3	0.0384
KLRC4	0.0385
C17orf101	0.0386
CENPH	0.0387
NBPF10	0.0389
GJB4	0.039
2016-09-11	0.859
DCTN5	0.0393
DDB1	0.0394
MCRS1	0.0395
OR5V1	0.0395
SEC13	0.0395
RPUSD4	0.0395
EFHD1	0.04
PCDH15	0.0401
FMOD	0.0404
PTPLAD2	0.0404
XPA	0.0407
NIPA2	0.0409
MINPP1	0.0409
HIST1H3E	0.041
WDR36	0.0411
LARP1B	0.0412
OR1E2	0.0414
DGKA	0.0414
ASXL2	0.0416
C6orf201	0.0419
PRKACA	0.0419
EHF	0.042
CFHR2	0.0421
EIF3E	0.0421
LRRN2	0.0421
FAM24B	0.0422
CRYGC	0.0424
BCL7C	0.0429
KCNN3	0.043
OR2M3	0.0435
CCDC39	0.0436
FUBP3	0.0438
KLHL34	0.044
CTNNBL1	0.044
SMG6	0.044
KIAA0020	0.044
KLF12	0.0441
KIAA1191	0.0443
FBXO39	0.0444
LRRC18	0.0449
ING1	0.0451
IL24	0.0452
TRIM59	0.0453
CD160	0.0453
C6orf62	0.0453
AXL	0.0454
NKAP	0.0455
SLC22A6	0.0455
TRIP12	0.0455
FAM9A	0.0456
GPR84	0.0456
KIR3DL2	0.0457
CLMN	0.0459
C7orf50	0.0461
RGL2	0.0462
CDK17	0.0465
NAP1L5	0.0466
SNX6	0.0467
MTG1	0.0467
EPB49	0.0467
RC3H2	0.0468
CHRM4	0.0469
OR4K5	0.0472
HECW1	0.0473
PHB	0.0475
PSME4	0.0477
TEAD2	0.0478
AKAP7	0.0478
C15orf57	0.0481
UNC5A	0.0482
OR3A2	0.0484
LITAF	0.0484
SAFB	0.0485
SCRN3	0.0488
ELANE	0.0489
PAPOLA	0.049
NBN	0.0491
C1orf51	0.0492
SSX1	0.0493
C5orf60	0.0493
FXR1	0.0493
UBXN1	0.0494
CTSA	0.0496
METAP2	0.0496
APCS	0.0497
ATG9B	0.0497
LAX1	0.0498
TPR	0.0498
KLHL13	0.0499
TCEB1	0.05
CLIC2	0.0502
ZC3H18	0.0506
ANKRD23	0.0506
VEZT	0.0507
SORBS2	0.0508
RAB13	0.0509
TRIM60	0.0509
HMGCL	0.0509
RBM43	0.0509
NDUFC1	0.0511
SLFN5	0.0511
RBM28	0.0513
EIF3C	0.0513
TSKS	0.0514
HTR1F	0.0515
IFITM2	0.0516
DDX26B	0.0517
DUSP14	0.0518
PRKAR1B	0.0518
SGOL2	0.0519
DYRK4	0.0524
H3F3C	0.0525
CCDC61	0.0526
TAS2R4	0.0526
TSPAN17	0.0528
ZGLP1	0.0528
MRPS12	0.0531
UBAP2	0.0532
ADAD1	0.0533
OFD1	0.0533
WBP1	0.0534
ALS2	0.0536
KPNB1	0.0537
LGI3	0.0538
TCHH	0.0538
SLC22A4	0.0543
ZNF187	0.0544
C22orf43	0.0544
C19orf12	0.0544
MED13L	0.0545
BACE1	0.0545
IL6	0.0547
MGST1	0.0548
KIAA1432	0.0549
C16orf70	0.0549
SMG7	0.0553
CXorf65	0.0554
SOX13	0.0556
MLC1	0.0557
OR13C8	0.0558
OIP5	0.0559
NEIL1	0.056
HSP90AB1	0.0561
GPR174	0.0561
FAM78B	0.0562
OR4M1	0.0562
SNCG	0.0563
NAA25	0.0564
FHOD3	0.0564
SGK196	0.0569
ASPN	0.057
DDC	0.0571
KRTCAP3	0.0572
HTR5A	0.0573
RFESD	0.0574
HNRNPA1	0.0576
SLC18A1	0.0578
EPN2	0.0578
OR14C36	0.0579
KIAA1407	0.058
GBA	0.058
RERE	0.0581
TMEM45B	0.0582
PDLIM4	0.0583
NAALADL2	0.0585
BRCC3	0.0587
RRAGC	0.0589
FXR2	0.059
CDC14A	0.059
CCNE2	0.0593
PRR23A	0.0593
GLI1	0.0595
TEX10	0.0599
CLVS1	0.06
NID2	0.06
USP35	0.06
DUSP16	0.0603
EIF5B	0.0603
PRPSAP2	0.0604
FBXO24	0.0604
CCDC140	0.0605
NOL10	0.0607
MIER3	0.0607
PKIA	0.061
POLM	0.0611
SLC10A5	0.0611
NUCKS1	0.0612
GSX1	0.0614
KCTD9	0.0615
CDX4	0.0616
RIT2	0.0616
NFATC2	0.0618
SIKE1	0.0618
NEXN	0.062
CCDC15	0.062
CENPC1	0.0621
SUCNR1	0.0624
NFIC	0.0627
CTSL2	0.0628
CACYBP	0.063
KIAA2022	0.063
C11orf54	0.0631
AFMID	0.0634
CYB5B	0.0634
COLEC12	0.0634
SFXN3	0.0634
SEC62	0.0634
LENEP	0.0635
ARHGAP17	0.0636
RNF32	0.0638
DCTN2	0.0641
C4orf33	0.0643
C8orf37	0.0644
CXorf26	0.0646
PHTF1	0.0647
ORMDL3	0.0649
ADSS	0.0652
MAPK1IP1L	0.0656
BBX	0.0657
NDUFS6	0.0657
KLK5	0.066
FAM13B	0.066
NAGS	0.066
FGF7	0.0662
AFP	0.0663
CARD8	0.0663
CATSPER1	0.0666
RAD51AP1	0.0667
TST	0.0667
ELAVL1	0.067
FERD3L	0.0672
GNA13	0.0672
GCNT4	0.0672
KIFAP3	0.0673
MYF6	0.0673
CYP4F22	0.0674
LRRC4	0.0678
IFIH1	0.0678
C3orf75	0.068
HIST2H2AB	0.0681
STAB2	0.0684
SETDB1	0.069
CAST	0.0691
TRIM52	0.0693
HIP1R	0.0694
GBP7	0.0695
NBPF7	0.0695
CASP5	0.0696
SLC25A6	0.0698
CAMTA2	0.0701
TAF1B	0.0704
KRTAP5-1	0.0704
COX8C	0.0706
UBC	0.0707
CLCNKA	0.0707
USP30	0.071
ZC3H11A	0.0711
CTSK	0.0713
RNF128	0.0713
PPIL4	0.0714
CDNF	0.0714
C16orf46	0.0718
LMAN1	0.0718
KLHL4	0.0719
DLX4	0.0719
ACSM2B	0.072
CLUL1	0.072
HOXA7	0.0721
UHRF1BP1	0.0721
TSSK1B	0.0722
PLK2	0.0723
EPHX4	0.0724
CSRNP2	0.0725
PAPOLG	0.0725
P2RX3	0.0728
DENND4B	0.0728
HLA-A	0.073
C8orf74	0.0732
RPTN	0.0735
OR4C6	0.0735
ZNF280C	0.0737
TIMP3	0.074
USP12	0.074
LCE1F	0.0741
COASY	0.0742
TMEM167A	0.0743
LGI2	0.0744
APOBEC1	0.0744
COX6A2	0.0744
CD24	0.0744
R3HDM1	0.0745
CD5L	0.0748
FCAR	0.075
CLDN15	0.0752
TRAPPC6A	0.0752
ZNHIT1	0.0752
OR11H12	0.0752
WDR41	0.0753
EREG	0.0754
FOXP3	0.0754
RGL1	0.0754
AARSD1	0.0754
FEZ2	0.0757
GOLM1	0.0757
PPFIA1	0.0757
DNAJC9	0.0759
B2M	0.0761
ICOSLG	0.0761
RPGR	0.0762
NUDT4	0.0762
DDO	0.0764
CRTC1	0.0765
PRR14	0.0767
PCDH1	0.0767
RSPH9	0.0768
GNG4	0.0768
MAX	0.077
RAB41	0.0771
SND1	0.0772
TMEM229A	0.0773
RRAS2	0.0774
KIAA0182	0.0775
ETV3	0.0776
PSD2	0.0777
LONRF3	0.0777
FAM151B	0.0778
RBM22	0.0778
CHCHD6	0.0779
KIAA1045	0.078
PSMF1	0.078
BLZF1	0.0781
TDRD12	0.0783
SAFB2	0.0784
RBM14	0.0791
PHF23	0.0791
CASP8	0.0793
RHOC	0.0794
ZNF416	0.0794
RNF144A	0.0795
RPS27L	0.0797
TSC1	0.0797
CSH2	0.0798
CTNNA3	0.0798
ZMYND12	0.0801
CATSPER4	0.0801
PAGE5	0.0802
GNG13	0.0802
PRRT2	0.0803
CD101	0.0803
AMOTL2	0.0806
MCM6	0.0807
BAIAP2L1	0.0807
DCTN4	0.0808
ZNF90	0.0809
VPS11	0.081
DNAJC24	0.0811
ZNF862	0.0811
NMNAT3	0.082
PTH2	0.0825
C12orf68	0.0825
ARHGAP32	0.0825
ESD	0.0826
CLRN1	0.0827
TBX4	0.0828
FAM111B	0.0828
NDUFAF1	0.0829
PRICKLE4	0.0829
DNAJA2	0.083
ATP2C1	0.0832
SPATA19	0.0833
CSAG1	0.0834
METTL8	0.0835
EWSR1	0.0835
ZNF517	0.0837
SLTM	0.0839
SPAG5	0.0839
RDH5	0.0839
KLK1	0.0842
ABL2	0.0844
BTNL8	0.0846
C11orf10	0.0847
CELSR3	0.0847
ZNF275	0.085
TMEM105	0.085
YTHDF1	0.0851
FKBP8	0.0853
TMEM150A	0.0853
GKN2	0.0853
MAP3K3	0.0854
PYGO2	0.0854
C15orf52	0.0855
KRTAP19-8	0.0856
PIP4K2A	0.0856
SMTNL1	0.0858
KATNAL1	0.086
CSPG5	0.086
CCT8L2	0.0864
ELAVL3	0.0865
LIFR	0.0866
GIGYF2	0.0868
MTF2	0.0868
DAPL1	0.087
SLC22A8	0.087
CEP76	0.0871
RNASEH2B	0.0871
CWC22	0.0871
KNCN	0.0873
2016-03-03	1
TFE3	0.0875
MRPL9	0.0878
CNNM2	0.0878
MIA2	0.0879
SUMO2	0.0879
SLC2A14	0.088
RASD1	0.0882
VAMP8	0.0882
USP13	0.0883
OR10P1	0.0884
STK38	0.0884
AKR1B15	0.0884
SMC1A	0.0885
FBLN2	0.0885
KRT3	0.0886
PPP3R1	0.0887
RAB3C	0.0891
KDELR3	0.0894
C1orf122	0.0894
OR2T3	0.0895
PROCA1	0.0898
RPA2	0.0899
COPA	0.09
KIRREL2	0.0902
PHF16	0.0904
AMELX	0.0906
ZNF367	0.0908
NT5M	0.0908
PCBP2	0.0909
TMEM189-UBE2V1	0.091
IL20	0.0911
KLC1	0.0917
RPS6	0.0918
CD1E	0.0918
CDH7	0.0919
ARID4B	0.0919
OR52N2	0.092
ZNF668	0.0922
SERPIND1	0.0922
KRTAP20-1	0.0924
FAM76A	0.0924
LYRM2	0.0927
DMRTC2	0.0927
MTF1	0.0927
SUFU	0.0927
STAU2	0.0928
DLST	0.093
FAM48B2	0.0931
CCDC136	0.0931
OR2M5	0.0932
AFAP1L1	0.0933
MAP4K5	0.0934
MTPAP	0.0937
CD300LG	0.0941
DENND5A	0.0942
RSPH3	0.0945
KRTAP5-10	0.0947
GNG12	0.0947
MTR	0.0947
ENHO	0.0948
SERPINC1	0.0948
DAPP1	0.0949
POLE2	0.0949
HOXC10	0.095
TMEM167B	0.0952
PUM1	0.0955
KIAA1430	0.0956
CSPP1	0.0957
SCML4	0.0958
PMP2	0.096
ZNF879	0.096
C1orf227	0.0961
ZNF506	0.0961
ZBTB4	0.0966
CNOT4	0.0966
CDH10	0.0967
HSPA4	0.0968
SLC25A41	0.0969
MAGIX	0.097
CYTH3	0.0973
OGT	0.0973
HRSP12	0.0975
FAM161A	0.0976
TRA2A	0.0976
SPRR2E	0.0978
SEC61B	0.0978
TAGLN2	0.0982
TMEM97	0.0982
GZMB	0.0982
HADHA	0.0982
ARPC1A	0.0983
PDZD2	0.0984
SLC6A6	0.0985
METTL14	0.0986
PTPRG	0.0987
ITLN1	0.0988
DDX50	0.0989
SUCLG2	0.0989
ZNF609	0.0993
RPL32	0.0993
C11orf48	0.0994
MAGEC3	0.0995
RNMT	0.0995
TFAP2B	0.0997
HLA-DQA2	0.0997
KIAA1024	0.0998
KCNQ2	0.1
HEXDC	0.1
LUC7L3	0.101
GSTA5	0.101
SMAD2	0.101
TTC14	0.101
GTF2F1	0.101
DNAJC2	0.101
GPR12	0.101
CFL2	0.102
STIP1	0.102
H1F0	0.102
VSIG1	0.102
SCRN2	0.102
KIF3A	0.102
HSD17B10	0.102
PTK2	0.102
SDF2	0.102
ZIM3	0.102
IL27RA	0.102
ZIC2	0.102
KRT6C	0.102
EIF2C1	0.102
EFNB3	0.102
CFP	0.103
KLK4	0.103
GNG8	0.103
CDC25C	0.103
CDC123	0.103
TTLL13	0.103
SVOPL	0.103
PPP1R1C	0.103
SLC46A3	0.104
SCYL1	0.104
UBXN11	0.104
CNP	0.104
FBRS	0.104
SIK3	0.104
C10orf25	0.104
RNF25	0.104
RAET1G	0.104
USP27X	0.104
GNPDA2	0.105
SSH2	0.105
CYTH1	0.105
CDH1	0.105
FUT11	0.105
LCE1B	0.105
CLDN16	0.105
CD300C	0.105
SLCO1B3	0.105
NRGN	0.105
CD40LG	0.106
HIST1H4E	0.106
BRIP1	0.106
NLRC4	0.106
PLA2G4E	0.106
CTAGE5	0.106
PARP4	0.106
STX7	0.107
G3BP2	0.107
HTR2C	0.107
TMEM194A	0.107
BCL2L11	0.107
OR10J3	0.107
BOLA3	0.107
TSPAN19	0.107
ABCF3	0.107
SERPINB1	0.107
MMP20	0.107
UXT	0.107
ORAI1	0.108
SPANXN3	0.108
OR51E2	0.108
PPRC1	0.108
COL6A2	0.108
IGF2R	0.108
ITGB1	0.108
OR13C3	0.108
SYT2	0.109
GNL3L	0.109
TSPYL4	0.109
CLCN6	0.109
CCR7	0.109
UBE2E2	0.109
TCEAL6	0.109
HCFC1R1	0.109
KRT16	0.109
ZNF248	0.109
FAM157A	0.109
ZNF652	0.109
FAHD2B	0.109
PTGDS	0.11
SOCS2	0.11
C7orf25	0.11
SULF2	0.11
PPP1R14C	0.11
BRF1	0.11
EIF4G2	0.11
KDELC1	0.11
TDRD1	0.11
TMEM207	0.111
LGALS9B	0.111
CPLX1	0.111
OR4N5	0.111
OSM	0.111
PNPLA5	0.111
BST1	0.111
TIAF1	0.111
MSRB3	0.112
PLEKHA3	0.112
COLEC10	0.112
SPDYE1	0.112
RARRES3	0.112
IGFL2	0.112
PPP5C	0.112
HDAC11	0.112
RNASEL	0.112
SPRR2A	0.113
CSGALNACT1	0.113
CIC	0.113
SNRNP70	0.113
OR5F1	0.113
A1CF	0.113
KCNMB2	0.113
EPHA2	0.113
ZDHHC15	0.113
IDH1	0.113
TMEM143	0.113
TIGD4	0.114
ACSM3	0.114
OR1F1	0.114
ULBP2	0.114
NEGR1	0.114
HOXC6	0.114
SLC2A4	0.114
FAM101B	0.114
EFHC1	0.114
OSBP	0.114
CCDC60	0.114
PRPF40A	0.114
LACTB2	0.115
RAB2A	0.115
AP1G2	0.115
CPSF6	0.115
C10orf46	0.115
RNF217	0.115
CEACAM3	0.115
TMEM194B	0.115
GPR101	0.115
GPR3	0.115
MAP4K4	0.115
SLC4A5	0.115
RASSF6	0.115
C17orf51	0.115
FAM122C	0.116
JPH3	0.116
CRTC2	0.116
ARAF	0.116
OR5AR1	0.116
MSTN	0.116
ECM1	0.116
RBBP6	0.117
PSMC6	0.117
THOC6	0.117
PRKCH	0.117
GRK4	0.117
HAUS3	0.117
CALR	0.117
NTAN1	0.117
MEAF6	0.117
STXBP1	0.118
FFAR3	0.118
ZNF396	0.118
NTHL1	0.118
ITGB1BP2	0.118
EIF4B	0.118
DTX4	0.118
FNBP4	0.118
PDRG1	0.118
2016-09-04	0.678
HOMEZ	0.119
H2AFV	0.119
GFOD1	0.119
DHX35	0.119
GLA	0.119
CEP290	0.119
CCR4	0.119
C8orf44	0.12
OR5A1	0.12
NEUROD4	0.12
SNX27	0.12
SYNCRIP	0.12
IGSF11	0.12
C2CD4C	0.12
SPRR2F	0.12
RASA1	0.121
USP44	0.121
COX7B	0.121
POLR2B	0.121
ARHGAP36	0.121
HIST1H2AH	0.121
OTOS	0.121
TIRAP	0.121
LRRC46	0.121
DRP2	0.121
CCDC76	0.121
CSF2RA	0.121
PARP9	0.121
TUSC3	0.121
WRAP53	0.121
SEC14L4	0.122
SEMA3D	0.122
LOC401052	0.122
TMEM127	0.122
B4GALNT1	0.122
KDM6A	0.122
TUBG1	0.123
OR2B11	0.123
SYT6	0.123
IL1RAPL2	0.123
PUS7	0.124
PKNOX1	0.124
OR9A2	0.124
BGN	0.124
LGALS4	0.124
PDZD4	0.124
SH3GL2	0.124
ITSN1	0.124
CYB5R2	0.124
C3orf27	0.125
C11orf75	0.125
ADAL	0.125
SRRT	0.125
FAM91A1	0.125
CASP10	0.126
DCD	0.126
RHBDL2	0.126
PPP1R7	0.126
NCKAP5L	0.126
ADD2	0.126
TBKBP1	0.126
NKTR	0.126
KIAA0895L	0.126
FCGR2B	0.126
CHST10	0.126
STAG3L2	0.126
RBM19	0.126
NPR3	0.126
OR13C2	0.126
OR2W5	0.127
ADAT2	0.127
MOSPD1	0.127
NYNRIN	0.127
HTR1E	0.127
TCF21	0.127
RNF168	0.127
FAT1	0.127
SIGLEC10	0.127
CYP2A6	0.127
GDI1	0.127
NLRP1	0.127
SNAPC2	0.127
FAM24A	0.127
MS4A8B	0.128
PAPOLB	0.128
GANAB	0.128
CCDC122	0.128
ZNF32	0.128
TRIM26	0.128
TMEM184A	0.128
SLC25A10	0.128
LAMP3	0.128
SVIL	0.128
TBX19	0.129
IGSF6	0.129
EDN2	0.129
UBASH3B	0.129
TUBA1A	0.129
SYCP3	0.129
CLVS2	0.129
CDKN2AIP	0.129
ATP6V0A2	0.129
BOLL	0.129
XK	0.129
ATP1A4	0.129
C2orf15	0.13
FDPS	0.13
IHH	0.13
NXF5	0.13
GLTP	0.13
WNK4	0.13
GTF2A2	0.13
C2orf77	0.131
NAP1L1	0.131
U2AF1	0.131
OXER1	0.131
TTPA	0.131
MPG	0.132
SPRY3	0.132
MEF2D	0.132
CHST2	0.132
ACSM5	0.132
LTBR	0.133
OR4N4	0.133
NIT1	0.133
P4HB	0.133
ZNF366	0.133
GABRA3	0.133
WBP11	0.134
C11orf63	0.134
IL17RB	0.134
THYN1	0.134
HPD	0.135
ADNP	0.135
FAM133A	0.135
FIGNL1	0.135
BCLAF1	0.135
ACBD7	0.135
MAN2A1	0.135
MXRA8	0.135
IFI27L1	0.135
EPC2	0.136
CCR3	0.136
C14orf119	0.136
ACOT13	0.136
COL4A5	0.136
KPRP	0.136
CDKL1	0.137
DPP4	0.137
STAMBP	0.137
ZMYM3	0.137
ZNF569	0.137
LRRC23	0.137
BCAM	0.137
ADRA1A	0.137
ANP32B	0.137
SSTR1	0.138
PHF14	0.138
GK	0.138
PPIAL4G	0.138
FLVCR2	0.138
RASSF3	0.138
NDE1	0.138
EMP2	0.138
B4GALT4	0.139
MRPL51	0.139
CALML3	0.139
APPL1	0.139
FATE1	0.14
AADACL3	0.14
SERPINE1	0.14
TNFRSF11B	0.141
CXorf27	0.141
CSNK2A1	0.141
ACTB	0.141
PAX6	0.141
TMEM86A	0.141
WDR70	0.141
OR2S2	0.141
C2orf66	0.141
HIST1H2AE	0.141
SC5DL	0.141
R3HDM2	0.141
EIF4A2	0.142
TOP2A	0.142
DOK4	0.142
TSEN2	0.143
FABP1	0.143
DPP7	0.143
CHCHD7	0.143
MAGEB3	0.143
DYRK2	0.143
FAM83A	0.143
TMC4	0.144
ZNF75D	0.144
CLSTN3	0.144
MYO1D	0.144
ARRDC3	0.144
NTF3	0.144
PTCH1	0.144
NAV3	0.145
ZNF181	0.145
DNAJB2	0.145
NUP205	0.145
COX7A1	0.145
AK7	0.146
OR4K2	0.146
ENAH	0.146
MRGPRF	0.146
TXNIP	0.146
CDKN2D	0.146
SLC25A23	0.146
ALOX12	0.146
RAB14	0.146
ASRGL1	0.146
GCET2	0.147
LIN7C	0.147
CBX1	0.147
EID2B	0.147
OR2T6	0.147
PCBD1	0.147
SERTAD1	0.147
SULT1B1	0.147
ONECUT2	0.147
EPCAM	0.147
CHMP4B	0.147
PRPS2	0.148
DR1	0.148
NAA30	0.148
RBM45	0.148
HDAC5	0.148
OR52K1	0.148
OR4Q3	0.148
PPP1R15A	0.148
KDM3B	0.148
IL17C	0.148
GJD2	0.149
SLC35A4	0.149
HIST2H2AC	0.149
KCTD18	0.149
ALDOA	0.149
STX3	0.149
GOLIM4	0.15
TBC1D10B	0.15
PKD2	0.15
FAM47B	0.15
IMPG1	0.15
PTGER4	0.15
MYCT1	0.15
ST8SIA6	0.15
RPA3	0.151
AMOT	0.151
PLAGL2	0.151
TM6SF1	0.151
OR52K2	0.151
CCL28	0.151
CYSLTR2	0.151
C10orf54	0.151
SLC1A6	0.151
QPCT	0.151
C3orf35	0.152
UQCRHL	0.152
NAA10	0.152
HNF1A	0.152
EMID2	0.152
OR2A12	0.152
SELV	0.152
RPRM	0.152
CCDC62	0.153
POP4	0.153
GC	0.153
CFHR1	0.153
IFI16	0.153
BRS3	0.154
LPL	0.154
ANKRD50	0.154
SMARCB1	0.154
RASSF2	0.154
FAM200A	0.154
CHST4	0.154
DHX16	0.155
HIST1H4G	0.155
PDGFRB	0.155
SBNO1	0.155
TK1	0.155
HIST1H2BI	0.155
GMFB	0.155
GNB3	0.155
NDUFB8	0.155
PSG4	0.155
RSF1	0.155
OR4C3	0.156
EZH2	0.156
ACSF2	0.156
LRRC55	0.156
PRELID2	0.156
C16orf88	0.156
CCNC	0.156
NFASC	0.157
NDUFA2	0.157
UNK	0.157
AKAP9	0.157
C9orf86	0.157
UBB	0.157
IL25	0.157
BRE	0.157
FASTKD1	0.157
CD99L2	0.158
UQCR10	0.158
UGCG	0.158
CDH19	0.158
PMPCA	0.158
NMNAT2	0.158
CXorf61	0.158
CETN3	0.159
RNPC3	0.159
ACTG1	0.159
HINT1	0.159
SPIN2B	0.159
OR5T1	0.159
POMZP3	0.159
FIGF	0.159
MKL2	0.159
OR2C3	0.159
HOMER3	0.159
KBTBD10	0.159
CPXM2	0.159
HBZ	0.159
KRTAP9-9	0.16
MED8	0.16
TRPA1	0.16
CCDC38	0.16
DFNA5	0.16
ZNFX1	0.16
DMWD	0.16
C15orf44	0.16
PDPN	0.16
NAGA	0.16
FAT2	0.16
GPRC5A	0.16
FIGN	0.16
HSF4	0.16
TSPYL2	0.16
C14orf184	0.16
UCHL1	0.161
SLC30A8	0.161
LYZL6	0.161
AP1AR	0.161
HIST2H3D	0.161
IFT52	0.161
FAM168A	0.161
ELF3	0.161
C6orf15	0.161
IFRD1	0.161
ZFP106	0.161
RBMX	0.162
QPCTL	0.162
C13orf33	0.162
AGTR2	0.162
ASPA	0.162
FAM70A	0.162
LGMN	0.162
XBP1	0.162
NUCB1	0.162
KLK11	0.162
ZP3	0.162
FOXL1	0.162
HSPBP1	0.162
VRK2	0.162
FLG	0.162
MED6	0.162
CMTM3	0.163
IL26	0.163
KRTAP5-11	0.163
ZYX	0.163
SPRY2	0.163
SLC10A1	0.163
IFNA4	0.163
TMC8	0.163
WDFY1	0.163
ANKRD6	0.163
ZNF358	0.163
SH3KBP1	0.163
SPRR2G	0.164
MKRN1	0.164
GUCA1C	0.164
NFYC	0.164
DRAP1	0.164
ZMYM6	0.164
KRTAP10-5	0.164
C1orf144	0.164
FGL1	0.164
PROP1	0.164
KCNJ4	0.164
CCDC158	0.164
RFX7	0.164
C1R	0.164
NFIX	0.165
INSL4	0.165
LCE2D	0.165
OR2AK2	0.165
LPAR6	0.165
CCNK	0.165
MARCKSL1	0.165
EML2	0.165
OTOP2	0.165
VN1R5	0.165
RPL39	0.165
CEP68	0.166
ZSCAN21	0.166
C14orf183	0.166
ITGAL	0.166
FAM129A	0.166
HIST1H2BN	0.166
NEUROD1	0.166
CUL3	0.166
LRWD1	0.166
SP1	0.166
ATRIP	0.166
CCDC75	0.167
TCEAL7	0.167
ZFAND3	0.167
ZCCHC8	0.167
HIST1H3D	0.167
ABCB6	0.167
SLC25A39	0.167
CAMP	0.167
TBC1D29	0.167
CCL1	0.167
ATF4	0.167
MTSS1	0.168
FAM107A	0.168
B3GNT4	0.168
LYG1	0.168
AQP7	0.168
RAB11FIP5	0.168
VSX2	0.168
TSC22D1	0.168
POLR2H	0.169
SLC1A3	0.169
RNF38	0.169
AGBL5	0.169
SLC17A1	0.169
OSGEP	0.169
SECTM1	0.169
AMN1	0.169
SPRED1	0.169
FAM104B	0.169
TPPP3	0.169
HIST1H2AG	0.17
NR3C1	0.17
GTF3C2	0.17
RSU1	0.17
SLC2A5	0.17
DYX1C1	0.17
XKR7	0.17
MXI1	0.17
ENTPD6	0.17
CCL11	0.17
LNP1	0.171
GTSF1	0.171
PAX5	0.171
ZNF679	0.171
TTC39C	0.171
CREG2	0.171
LAPTM4A	0.171
HMGCR	0.171
C1orf141	0.171
SEC63	0.171
SPRED3	0.171
PRKCD	0.171
THOC1	0.171
THUMPD3	0.172
SCGB1D1	0.172
ROGDI	0.172
GLB1L2	0.172
AIFM2	0.172
AKAP5	0.172
DHRSX	0.172
DMXL2	0.172
CPEB2	0.172
RNF31	0.173
ATR	0.173
CUL2	0.173
GFOD2	0.173
SAMD10	0.173
OR5R1	0.173
ERN1	0.173
CPNE2	0.173
CNKSR2	0.173
ZUFSP	0.173
CDH17	0.173
SSBP1	0.173
LRRC17	0.173
ECE2	0.173
S100A5	0.174
ASGR2	0.174
RPL11	0.174
MTHFD2L	0.174
CNTN6	0.174
HIST1H2BO	0.174
C7orf71	0.174
ADAMTS4	0.174
ALKBH6	0.175
SNAP29	0.175
RAB9A	0.175
NPRL2	0.175
CCDC64	0.175
FAM83E	0.175
LAYN	0.175
STK11	0.175
ZMYND15	0.175
TMTC3	0.175
PRLH	0.176
LGALS2	0.176
LIN7A	0.176
ZC3H6	0.176
NRBP1	0.176
LPCAT2	0.176
ZCCHC16	0.176
AVPI1	0.176
ZNF184	0.176
TCTE1	0.176
DHRS4	0.176
CSNK2B	0.176
ANK2	0.176
SLC35A2	0.177
PKLR	0.177
GDE1	0.177
ANKRD34C	0.177
DPRX	0.177
C17orf105	0.177
F8A3	0.177
ACSL4	0.178
CXCL9	0.178
CEND1	0.178
C7orf72	0.178
LMOD1	0.178
BNIP3	0.178
PIN1	0.178
DCAF4L1	0.179
CDC27	0.179
HNRNPL	0.179
IFNA10	0.179
ATP9B	0.179
ZMYM4	0.179
HAPLN2	0.18
WFDC1	0.18
MCHR1	0.18
SLC25A13	0.18
CNOT1	0.18
KRTAP3-3	0.18
ZMYM5	0.18
SSX5	0.181
HMGCLL1	0.181
OR4L1	0.181
LEFTY1	0.181
2016-03-07	0.434
MOCOS	0.181
PACRGL	0.182
RAD1	0.182
SLC7A13	0.182
ADRM1	0.182
SERTAD2	0.182
BMP15	0.182
DVL2	0.182
PSMD7	0.182
NES	0.182
GBF1	0.182
TFDP2	0.182
UVRAG	0.182
PLA2G2C	0.182
SULT1C3	0.183
DDX3X	0.183
AGBL3	0.183
SHB	0.183
NPFFR2	0.183
CLPB	0.183
CDHR4	0.183
AMT	0.183
POLR3C	0.183
CHIT1	0.183
FYB	0.183
LIMS1	0.184
HIST1H2BM	0.184
HIST1H3I	0.184
KRTAP1-5	0.184
MS4A3	0.184
EPB41L5	0.184
EFNA3	0.184
FAM96A	0.185
APP	0.185
TNFAIP1	0.185
PPP6C	0.185
DCT	0.185
ADHFE1	0.185
OR10G2	0.185
ZDHHC6	0.185
NAA38	0.186
COQ10A	0.186
EIF1AX	0.186
NR2E1	0.186
C15orf39	0.186
TOX3	0.186
RNASE7	0.186
C16orf79	0.186
SYNPO2L	0.186
CCL4L2	0.186
POP1	0.186
ABCC6	0.187
NMUR1	0.187
DEPDC1B	0.187
BSX	0.187
TUSC5	0.187
OR6B1	0.187
FBXL16	0.187
PBOV1	0.187
GPM6A	0.188
COPS6	0.188
C10orf35	0.188
IL18R1	0.188
LRP6	0.188
INHBB	0.188
SLC14A1	0.188
SOX9	0.188
PALB2	0.188
CCT6A	0.188
OR2V2	0.189
FGF6	0.189
CYP11B1	0.189
NHSL1	0.189
C16orf87	0.189
TRAF3IP1	0.189
KIF3C	0.189
STX17	0.189
HLA-C	0.189
CRABP2	0.19
PTAFR	0.19
PDXDC1	0.19
ASAP2	0.19
MNDA	0.191
ZRSR2	0.191
PSTPIP1	0.191
PSG2	0.191
SPATS2	0.191
TIMM8A	0.191
PRPF38B	0.191
STUB1	0.191
COL18A1	0.191
ESRRG	0.191
RBMX2	0.192
NTSR1	0.192
HELT	0.192
MECP2	0.192
KLRK1	0.192
LSM1	0.192
KIAA2026	0.192
PLK4	0.192
IL18RAP	0.192
RMND1	0.192
FAM35A	0.192
ICOS	0.193
ACER3	0.193
ANGPTL2	0.193
ACER2	0.193
CRISPLD2	0.193
CCL25	0.193
FBXW2	0.193
SLC9A9	0.193
TRIM9	0.193
ITM2B	0.194
C1GALT1C1	0.194
LIN52	0.194
MRPL11	0.194
SLC16A1	0.194
CHAF1A	0.194
ARSK	0.194
MVP	0.194
CACNG3	0.194
RBBP7	0.195
RPS29	0.195
PLEKHJ1	0.195
UBN2	0.195
CACNA1S	0.195
GABRA6	0.195
GLUD2	0.195
RBM46	0.196
APOA1	0.196
PPARG	0.196
PIK3C2B	0.196
ZNF727	0.196
OTOP1	0.197
WAS	0.197
C19orf47	0.197
EFNB1	0.197
KMO	0.197
RNF103	0.197
P2RY12	0.197
VPRBP	0.197
FAM19A4	0.197
EPHA1	0.197
KCTD13	0.197
RBM44	0.197
MVK	0.197
OR4E2	0.197
OCLM	0.197
LYPLA2	0.198
TAGLN3	0.198
SAR1B	0.198
EIF3J	0.198
MAP4	0.198
ZDHHC19	0.198
CEPT1	0.198
ZXDA	0.198
USP40	0.198
CHEK2	0.199
TBRG4	0.199
SLC20A1	0.199
PMM2	0.199
CCDC43	0.199
CA5B	0.199
AK3	0.199
MAP2K7	0.199
ARHGAP19	0.199
PHACTR1	0.199
IGSF9B	0.199
TM9SF4	0.199
PGLYRP1	0.2
C7orf43	0.2
B3GALT5	0.2
HINT2	0.2
JUP	0.2
SNX21	0.2
EVI5	0.2
ABCB7	0.2
ZNF280D	0.2
MAG	0.2
C2orf27B	0.2
RABGAP1	0.201
ST8SIA4	0.201
KRTCAP2	0.201
ATP6V0A1	0.201
ZHX2	0.201
RILPL2	0.201
C4BPA	0.201
ERRFI1	0.201
RBMXL3	0.201
CCDC127	0.202
AHCY	0.202
PABPC4L	0.202
ZNF642	0.202
OSBPL1A	0.202
ZKSCAN1	0.203
RARRES2	0.203
GREM1	0.203
OR52I2	0.203
CNST	0.203
CLEC9A	0.203
PABPC1	0.203
COMMD10	0.203
PDZD9	0.203
CYCS	0.203
NCL	0.203
SMOX	0.203
NDST3	0.203
PLTP	0.203
FCGR3B	0.203
FGG	0.203
RPL27	0.203
UBQLN1	0.203
KIAA1919	0.203
ARHGEF16	0.203
ZNF675	0.203
CHEK1	0.203
KIAA1467	0.204
DHDDS	0.204
DNAJC18	0.204
RANBP6	0.204
C10orf2	0.204
RAD9B	0.204
OR2G3	0.204
PEX11A	0.204
FAM118B	0.204
ZNF239	0.204
RBM15B	0.204
GON4L	0.204
FKBP2	0.205
TPD52L3	0.205
ANKRD44	0.205
MYH1	0.205
HS2ST1	0.205
SCN2B	0.205
DEFB129	0.205
DCAF8L1	0.206
HPR	0.206
DDX46	0.206
UPK2	0.206
CCDC73	0.206
LYZ	0.206
IL28RA	0.206
FIGLA	0.206
OR2D3	0.206
OR56B4	0.206
XAB2	0.206
MCOLN3	0.207
HSF1	0.207
TGIF1	0.207
LRTM2	0.207
DOLPP1	0.207
LSR	0.207
COL4A6	0.207
GRIP1	0.207
EBP	0.207
KIAA1598	0.207
ZDHHC14	0.207
CDKN1B	0.208
DCST2	0.208
SPEM1	0.208
[truncated: 16,863 more rows]
