# Supplementary material for: Meta-dimensional data integration identifies critical pathways for susceptibility, tumorigenesis and progression of endometrial cancer
Source: Oncotarget. 2016 Jul 9;7(34):55249–63. doi: 10.18632/oncotarget.10509 (PMC5342415; doi:10.18632/oncotarget.10509)
Supplement: Supplementary file 4 [file oncotarget-07-55249-s004.xlsx]

## Sheet: GWAS
Pathway	PLINK set-based test	GenGen	INRICH	GSEA Preranked test	Combined P
KEGG_P53_SIGNALING_PATHWAY	0.005099	0.008	0.00469953	0.0608519	0.0006
KEGG_HEMATOPOIETIC_CELL_LINEAGE	0.0029	0.03	0.0749925	0.060423	0.0031
BIOCARTA_AMI_PATHWAY	0.005699	0.015	0.172783	0.0423729	0.0038
BIOCARTA_IL5_PATHWAY	0.009799	0.158	0.0246975	0.03	0.0105
BIOCARTA_INTRINSIC_PATHWAY	0.007499	0.028	0.263574	0.0417559	0.0106
KEGG_HOMOLOGOUS_RECOMBINATION	0.06379	0.045	0.251775	0.00696056	0.0135
KEGG_BASAL_TRANSCRIPTION_FACTORS	0.0394	0.088	0.0679932	0.0904311	0.0143
BIOCARTA_RAC1_PATHWAY	0.1018	0.053	0.0854915	0.144221	0.0154
KEGG_PARKINSONS_DISEASE	0.1384	0.05	0.121588	0.0433468	0.016
BIOCARTA_CELLCYCLE_PATHWAY	0.08809	0.034	0.125787	0.234323	0.0207
KEGG_GLUTATHIONE_METABOLISM	0.1082	0.03	0.321968	0.0103199	0.0216
KEGG_ECM_RECEPTOR_INTERACTION	0.07089	0.062	0.00429957	0.309309	0.0217
BIOCARTA_VITCB_PATHWAY	0.007999	0.035	0.277172	0.228211	0.0266
BIOCARTA_AKAP95_PATHWAY	0.1717	0.062	0.029997	0.139645	0.0274
BIOCARTA_IGF1MTOR_PATHWAY	0.0388	0.162	0.241176	0.00864197	0.0275
BIOCARTA_TCYTOTOXIC_PATHWAY	0.3378	0.018	0.0558944	0.107186	0.0287
BIOCARTA_GATA3_PATHWAY	0.08999	0.062	0.0383962	0.349241	0.0289
BIOCARTA_PLATELETAPP_PATHWAY	0.014	0.1	0.206779	0.217292	0.0301
KEGG_ALPHA_LINOLENIC_ACID_METABOLISM	0.0215	0.115	0.128887	0.279236	0.0325
KEGG_SPHINGOLIPID_METABOLISM	0.0271	0.171	0.0706929	0.164054	0.0342
KEGG_AMYOTROPHIC_LATERAL_SCLEROSIS_ALS	0.1377	0.005	0.00169983	0.509073	0.041
BIOCARTA_G1_PATHWAY	0.204	0.139	0.155484	0.0369164	0.0421
BIOCARTA_THELPER_PATHWAY	0.4105	0.045	0.0665933	0.118192	0.0434
BIOCARTA_CSK_PATHWAY	0.2271	0.037	0.0360964	0.318856	0.0444
BIOCARTA_NKT_PATHWAY	0.05929	0.156	0.270573	0.0648936	0.0451
BIOCARTA_ACE2_PATHWAY	0.0181	0.208	0.334967	0.0128355	0.0461
KEGG_PEROXISOME	0.2088	0.124	0.0009999	0.20303	0.0486
KEGG_COMPLEMENT_AND_COAGULATION_CASCADES	0.1199	0.126	0.172383	0.158475	0.049
KEGG_PROTEASOME	0.05029	0.115	0.423758	0.019937	0.0496
BIOCARTA_CYTOKINE_PATHWAY	0.09869	0.06	0.192081	0.424374	0.0549
BIOCARTA_CELL2CELL_PATHWAY	0.07009	0.035	0.362364	0.354473	0.0591
KEGG_LYSOSOME	0.4155	0.04	0.339666	0.001	0.0668
BIOCARTA_BLYMPHOCYTE_PATHWAY	0.2675	0.058	0.00069993	0.463385	0.0678
KEGG_CITRATE_CYCLE_TCA_CYCLE	0.24	0.065	0.40286	0.0470975	0.0715
BIOCARTA_AKAPCENTROSOME_PATHWAY	0.4307	0.094	0.118188	0.188787	0.0751
KEGG_PRION_DISEASES	0.1668	0.164	0.125187	0.333333	0.0779
KEGG_ALZHEIMERS_DISEASE	0.6062	0.022	0.0311969	0.126	0.0812
BIOCARTA_DREAM_PATHWAY	0.3215	0.066	0.0121988	0.434978	0.0821
BIOCARTA_STATHMIN_PATHWAY	0.1687	0.028	0.10029	0.604348	0.0847
BIOCARTA_ATRBRCA_PATHWAY	0.3244	0.11	0.0683932	0.368126	0.0869
BIOCARTA_GABA_PATHWAY	0.1866	0.101	0.0758924	0.4892	0.0873
KEGG_T_CELL_RECEPTOR_SIGNALING_PATHWAY	0.1418	0.199	0.288371	0.218437	0.0914
BIOCARTA_HSP27_PATHWAY	0.1687	0.059	0.180182	0.611303	0.1018
KEGG_CYSTEINE_AND_METHIONINE_METABOLISM	0.1329	0.163	0.211779	0.486345	0.1109
KEGG_PRIMARY_BILE_ACID_BIOSYNTHESIS	0.08209	0.355	0.263974	0.175063	0.1145
KEGG_GLYCOSAMINOGLYCAN_BIOSYNTHESIS_HEPARAN_SULFATE	0.0458	0.389	0.321068	0.0664523	0.1164
KEGG_ARACHIDONIC_ACID_METABOLISM	0.1374	0.212	0.481352	0.193712	0.124
BIOCARTA_G2_PATHWAY	0.3277	0.142	0.212979	0.389497	0.1268
KEGG_CELL_CYCLE	0.1134	0.248	0.281272	0.400602	0.1383
BIOCARTA_CK1_PATHWAY	0.2148	0.144	0.166883	0.585903	0.1431
BIOCARTA_VIP_PATHWAY	0.09809	0.019	0.250875	0.882353	0.1437
BIOCARTA_SHH_PATHWAY	0.2772	0.266	0.0894911	0.391156	0.145
BIOCARTA_DNAFRAGMENT_PATHWAY	0.0027	0.137	1	0.0275591	0.1538
BIOCARTA_CHREBP2_PATHWAY	0.2209	0.118	0.123788	0.693648	0.1541
BIOCARTA_NDKDYNAMIN_PATHWAY	0.1491	0.346	0.317468	0.292906	0.1611
KEGG_JAK_STAT_SIGNALING_PATHWAY	0.0299	0.175	0.609039	0.463	0.1614
KEGG_ASTHMA	0.1296	0.314	0.380062	0.332976	0.1648
KEGG_LINOLEIC_ACID_METABOLISM	0.1055	0.303	0.424358	0.36096	0.1766
BIOCARTA_AKAP13_PATHWAY	0.2306	0.417	0.174583	0.313013	0.1841
BIOCARTA_EXTRINSIC_PATHWAY	0.1534	0.027	1	0.110731	0.1857
KEGG_CYTOKINE_CYTOKINE_RECEPTOR_INTERACTION	0.0225	0.24	0.369163	0.634	0.1866
KEGG_DNA_REPLICATION	0.3887	0.454	0.255374	0.0378788	0.1876
BIOCARTA_CFTR_PATHWAY	0.5748	0.08	0.0991901	0.573198	0.1932
KEGG_SNARE_INTERACTIONS_IN_VESICULAR_TRANSPORT	0.4327	0.059	0.345765	0.57801	0.1952
KEGG_VEGF_SIGNALING_PATHWAY	0.471	0.265	0.328367	0.114026	0.1968
BIOCARTA_PLCE_PATHWAY	0.5546	0.04	0.123688	0.637874	0.197
BIOCARTA_BAD_PATHWAY	0.1683	0.272	0.0517948	0.761006	0.2051
KEGG_SPLICEOSOME	0.0427	0.512	0.609039	0.0723618	0.2086
KEGG_MELANOMA	0.3585	0.065	0.482552	0.601406	0.2232
BIOCARTA_RHO_PATHWAY	0.2907	0.34	0.160084	0.570968	0.2265
KEGG_ADIPOCYTOKINE_SIGNALING_PATHWAY	0.0325	0.153	0.249575	0.935549	0.2265
BIOCARTA_VEGF_PATHWAY	0.2122	0.003	1	0.0734341	0.2292
KEGG_LEUKOCYTE_TRANSENDOTHELIAL_MIGRATION	0.1611	0.204	0.705529	0.5	0.2297
KEGG_HEDGEHOG_SIGNALING_PATHWAY	0.4229	0.082	0.263674	0.700405	0.232
KEGG_ARRHYTHMOGENIC_RIGHT_VENTRICULAR_CARDIOMYOPATHY_ARVC	0.09889	0.021	0.606439	0.900802	0.2348
BIOCARTA_CBL_PATHWAY	0.1855	0.215	1	0.0262172	0.2352
KEGG_NEUROACTIVE_LIGAND_RECEPTOR_INTERACTION	0.4077	0.244	0.320868	0.473	0.2411
KEGG_TIGHT_JUNCTION	0.1319	0.368	0.576142	0.42	0.2517
BIOCARTA_NEUROTRANSMITTERS_PATHWAY	0.0243	0.153	1	0.275969	0.2605
KEGG_GLYCOSYLPHOSPHATIDYLINOSITOL_GPI_ANCHOR_BIOSYNTHESIS	0.3055	0.221	0.254775	0.710671	0.2697
BIOCARTA_NFAT_PATHWAY	0.2418	0.15	0.734927	0.574207	0.2702
BIOCARTA_ETC_PATHWAY	0.4128	0.081	1	0.156055	0.2704
BIOCARTA_CHEMICAL_PATHWAY	0.4498	0.378	0.450255	0.124169	0.2819
KEGG_OXIDATIVE_PHOSPHORYLATION	0.8022	0.157	0.362864	0.172205	0.2928
KEGG_APOPTOSIS	0.3305	0.015	0.29907	0.973948	0.2936
BIOCARTA_AGR_PATHWAY	0.4999	0.443	0.477952	0.0469729	0.2948
KEGG_N_GLYCAN_BIOSYNTHESIS	0.4374	0.362	0.782222	0.105207	0.3027
BIOCARTA_IL4_PATHWAY	0.0143	0.286	1	0.30073	0.3114
BIOCARTA_BCELLSURVIVAL_PATHWAY	0.1177	0.169	1	0.570602	0.3119
BIOCARTA_GLYCOLYSIS_PATHWAY	0.1911	0.303	1	0.0313725	0.3133
BIOCARTA_DC_PATHWAY	0.4268	0.206	1	0.106502	0.3165
BIOCARTA_PROTEASOME_PATHWAY	0.09319	0.296	1	0.102181	0.3215
BIOCARTA_NOS1_PATHWAY	0.5121	0.126	0.410159	0.647374	0.3229
BIOCARTA_ATM_PATHWAY	0.6183	0.064	0.20248	0.851204	0.3298
KEGG_PROXIMAL_TUBULE_BICARBONATE_RECLAMATION	0.6863	0.244	0.263174	0.488095	0.3474
BIOCARTA_HDAC_PATHWAY	0.3578	0.351	0.482452	0.601047	0.3496
KEGG_ALDOSTERONE_REGULATED_SODIUM_REABSORPTION	0.6872	0.149	0.862714	0.298862	0.3537
BIOCARTA_LYM_PATHWAY	0.1534	0.284	1	0.30491	0.3564
BIOCARTA_ARAP_PATHWAY	0.3584	0.252	1	0.477327	0.3616
BIOCARTA_IGF1R_PATHWAY	0.623	0.207	0.185681	0.725405	0.3633
BIOCARTA_EIF2_PATHWAY	0.4357	0.322	1	0.0147453	0.3637
KEGG_VALINE_LEUCINE_AND_ISOLEUCINE_BIOSYNTHESIS	0.3804	0.555	0.0892911	0.642494	0.3639
KEGG_PATHWAYS_IN_CANCER	0.1001	0.106	0.935106	0.936	0.3645
BIOCARTA_GPCR_PATHWAY	0.4025	0.06	0.516248	0.941055	0.3675
KEGG_NOTCH_SIGNALING_PATHWAY	0.4496	0.349	0.790821	0.374743	0.3751
BIOCARTA_EIF_PATHWAY	0.4902	0.2	1	0.334187	0.3792
BIOCARTA_DEATH_PATHWAY	0.2942	0.143	0.487851	0.941053	0.3796
BIOCARTA_LAIR_PATHWAY	0.266	0.513	0.159484	0.771028	0.3826
BIOCARTA_D4GDI_PATHWAY	0.2695	0.246	1	0.522479	0.3829
BIOCARTA_MPR_PATHWAY	0.4733	0.105	0.293571	0.954737	0.3844
BIOCARTA_LONGEVITY_PATHWAY	0.2468	0.346	0.259074	0.90146	0.3879
BIOCARTA_CREB_PATHWAY	0.3334	0.262	0.429757	0.809926	0.3887
KEGG_BASAL_CELL_CARCINOMA	0.6668	0.07	0.336566	0.830629	0.3892
KEGG_EPITHELIAL_CELL_SIGNALING_IN_HELICOBACTER_PYLORI_INFECTION	0.5114	0.211	0.588141	0.631951	0.3928
BIOCARTA_PPARA_PATHWAY	0.463	0.016	0.470853	0.975708	0.398
BIOCARTA_FREE_PATHWAY	0.2702	0.36	1	0.218421	0.3984
BIOCARTA_CARM1_PATHWAY	0.3319	0.299	1	0.534262	0.408
KEGG_AMINOACYL_TRNA_BIOSYNTHESIS	0.5169	0.371	0.262674	0.690476	0.4096
BIOCARTA_NO1_PATHWAY	0.4808	0.1	0.946405	0.75544	0.4146
KEGG_NATURAL_KILLER_CELL_MEDIATED_CYTOTOXICITY	0.5001	0.241	0.540646	0.707	0.419
KEGG_GLYCINE_SERINE_AND_THREONINE_METABOLISM	0.6619	0.581	0.181582	0.433628	0.4322
BIOCARTA_MCALPAIN_PATHWAY	0.6325	0.341	0.234077	0.682162	0.4336
BIOCARTA_INTEGRIN_PATHWAY	0.553	0.28	0.163784	0.904663	0.4445
BIOCARTA_STEM_PATHWAY	0.122	0.535	1	0.0965347	0.4498
KEGG_REGULATION_OF_ACTIN_CYTOSKELETON	0.7665	0.063	0.321968	0.911	0.4677
KEGG_O_GLYCAN_BIOSYNTHESIS	0.4647	0.211	0.463554	0.905462	0.4701
BIOCARTA_UCALPAIN_PATHWAY	0.4475	0.334	0.285871	0.919774	0.4724
KEGG_GLYCOSAMINOGLYCAN_BIOSYNTHESIS_CHONDROITIN_SULFATE	0.1881	0.438	1	0.202339	0.473
KEGG_VIRAL_MYOCARDITIS	0.4571	0.431	0.570543	0.627273	0.4753
KEGG_PROTEIN_EXPORT	0.8236	0.206	0.269073	0.736726	0.4785
KEGG_ADHERENS_JUNCTION	0.1485	0.529	0.773023	0.790323	0.4808
BIOCARTA_ERYTH_PATHWAY	0.1365	0.548	1	0.301909	0.4827
BIOCARTA_NUCLEARRS_PATHWAY	0.4069	0.413	0.376462	0.878613	0.4846
BIOCARTA_CCR3_PATHWAY	0.708	0.594	0.416258	0.240843	0.4858
KEGG_DILATED_CARDIOMYOPATHY	0.6947	0.003	0.39886	0.996991	0.4885
BIOCARTA_AGPCR_PATHWAY	0.7103	0.092	1	0.501134	0.4931
BIOCARTA_RANMS_PATHWAY	0.4141	0.426	1	0.229532	0.4952
BIOCARTA_ARF_PATHWAY	0.6624	0.119	1	0.550499	0.4992
KEGG_BASE_EXCISION_REPAIR	0.5744	0.891	0.185381	0.490628	0.5024
KEGG_HYPERTROPHIC_CARDIOMYOPATHY_HCM	0.5381	0.064	0.59984	0.992993	0.504
BIOCARTA_CASPASE_PATHWAY	0.2448	0.489	1	0.534314	0.5044
BIOCARTA_KREB_PATHWAY	0.4356	0.409	1	0.37561	0.5044
BIOCARTA_CALCINEURIN_PATHWAY	0.4572	0.476	1	0.354143	0.5045
BIOCARTA_INFLAM_PATHWAY	0.5724	0.329	1	0.366922	0.5101
BIOCARTA_TID_PATHWAY	0.5421	0.218	0.306069	0.970133	0.5175
BIOCARTA_IGF1_PATHWAY	0.4015	0.096	1	0.859155	0.5181
BIOCARTA_PML_PATHWAY	0.1816	0.07	1	0.896825	0.5236
KEGG_GLYCOSAMINOGLYCAN_BIOSYNTHESIS_KERATAN_SULFATE	0.4643	0.39	1	0.190416	0.531
KEGG_FC_EPSILON_RI_SIGNALING_PATHWAY	0.7972	0.194	0.917108	0.567376	0.5321
KEGG_VIBRIO_CHOLERAE_INFECTION	0.5799	0.28	0.542946	0.863821	0.5325
KEGG_CHRONIC_MYELOID_LEUKEMIA	0.5938	0.223	0.927207	0.72553	0.534
KEGG_GLIOMA	0.6282	0.232	0.738626	0.75813	0.5365
BIOCARTA_PARKIN_PATHWAY	0.1555	0.492	1	0.521341	0.5396
KEGG_OOCYTE_MEIOSIS	0.7693	0.255	0.136786	0.927856	0.5411
KEGG_TERPENOID_BACKBONE_BIOSYNTHESIS	0.4781	0.335	1	0.304087	0.5461
BIOCARTA_EDG1_PATHWAY	0.7142	0.222	0.506049	0.810235	0.5478
BIOCARTA_CARM_ER_PATHWAY	0.7987	0.192	0.661834	0.693983	0.5492
KEGG_LEISHMANIA_INFECTION	0.4365	0.469	0.231777	0.969388	0.5496
BIOCARTA_MTA3_PATHWAY	0.3691	0.648	1	0.0333778	0.5507
KEGG_OLFACTORY_TRANSDUCTION	0.5703	0.712	0.917108	0.226	0.5511
KEGG_NICOTINATE_AND_NICOTINAMIDE_METABOLISM	0.1888	0.384	1	0.568786	0.5534
BIOCARTA_MITOCHONDRIA_PATHWAY	0.2248	0.551	1	0.435774	0.555
KEGG_PYRUVATE_METABOLISM	0.6079	0.194	1	0.391667	0.5567
KEGG_ARGININE_AND_PROLINE_METABOLISM	0.4378	0.573	0.753525	0.635692	0.5583
BIOCARTA_CDK5_PATHWAY	0.2311	0.67	1	0.328985	0.5608
KEGG_MAPK_SIGNALING_PATHWAY	0.5008	0.358	0.771623	0.801	0.5621
KEGG_PENTOSE_PHOSPHATE_PATHWAY	0.2184	0.613	1	0.165127	0.5643
BIOCARTA_RNA_PATHWAY	0.5921	0.34	1	0.444039	0.5697
BIOCARTA_HIVNEF_PATHWAY	0.341	0.419	0.562544	0.960986	0.5775
BIOCARTA_TH1TH2_PATHWAY	0.1731	0.175	1	0.903867	0.5781
KEGG_WNT_SIGNALING_PATHWAY	0.8368	0.117	0.69813	0.85	0.5813
KEGG_AMINO_SUGAR_AND_NUCLEOTIDE_SUGAR_METABOLISM	0.7383	0.674	0.731327	0.263666	0.5824
KEGG_ALLOGRAFT_REJECTION	0.6083	0.301	0.606939	0.864442	0.5844
KEGG_AXON_GUIDANCE	0.5569	0.513	0.424158	0.805	0.5954
KEGG_MTOR_SIGNALING_PATHWAY	0.5621	0.755	0.420958	0.643606	0.5967
KEGG_ETHER_LIPID_METABOLISM	0.214	0.557	1	0.438833	0.5983
BIOCARTA_WNT_PATHWAY	0.4564	0.51	1	0.403153	0.6043
KEGG_BIOSYNTHESIS_OF_UNSATURATED_FATTY_ACIDS	0.6765	0.202	1	0.581292	0.605
BIOCARTA_P53HYPOXIA_PATHWAY	0.6877	0.294	0.575842	0.884361	0.6075
BIOCARTA_LEPTIN_PATHWAY	0.09259	0.73	1	0.522759	0.612
BIOCARTA_MEF2D_PATHWAY	0.524	0.492	1	0.632287	0.6147
BIOCARTA_RANKL_PATHWAY	0.5551	0.11	1	0.870641	0.6153
BIOCARTA_CTL_PATHWAY	0.7424	0.146	1	0.753341	0.6166
KEGG_HUNTINGTONS_DISEASE	0.8252	0.824	0.351565	0.372372	0.6169
KEGG_FOCAL_ADHESION	0.8248	0.252	0.218578	0.971	0.6205
BIOCARTA_TCRA_PATHWAY	0.7368	0.371	1	0.191617	0.625
BIOCARTA_ERK_PATHWAY	0.4986	0.744	0.669433	0.668132	0.6265
BIOCARTA_RB_PATHWAY	0.6752	0.296	1	0.629397	0.631
BIOCARTA_GCR_PATHWAY	0.4161	0.058	1	0.97861	0.6333
KEGG_DRUG_METABOLISM_CYTOCHROME_P450	0.7981	0.749	0.961504	0.104569	0.6333
BIOCARTA_IL1R_PATHWAY	0.6668	0.126	1	0.811321	0.6353
KEGG_RENAL_CELL_CARCINOMA	0.7805	0.426	0.510649	0.720693	0.6379
KEGG_LONG_TERM_POTENTIATION	0.9849	0.195	0.291371	0.911558	0.6428
KEGG_BETA_ALANINE_METABOLISM	0.6198	0.341	1	0.597547	0.6431
KEGG_SMALL_CELL_LUNG_CANCER	0.5558	0.356	0.533947	0.97	0.6438
BIOCARTA_TNFR1_PATHWAY	0.2145	0.497	1	0.766593	0.6461
KEGG_GALACTOSE_METABOLISM	0.5128	0.635	1	0.112867	0.6463
BIOCARTA_CDC42RAC_PATHWAY	0.7723	0.207	1	0.718007	0.6502
BIOCARTA_P38MAPK_PATHWAY	0.5927	0.57	0.705129	0.762994	0.6517
KEGG_TAURINE_AND_HYPOTAURINE_METABOLISM	0.5652	0.398	1	0.479741	0.6522
BIOCARTA_IL6_PATHWAY	0.7082	0.488	1	0.488	0.6539
BIOCARTA_FIBRINOLYSIS_PATHWAY	0.7421	0.15	1	0.787913	0.6578
BIOCARTA_MONOCYTE_PATHWAY	0.4854	0.586	1	0.602667	0.6582
BIOCARTA_PTC1_PATHWAY	0.5352	0.665	1	0.274809	0.6582
BIOCARTA_FMLP_PATHWAY	0.6755	0.316	0.607739	0.950207	0.6634
BIOCARTA_MET_PATHWAY	0.8057	0.174	0.655434	0.966597	0.6675
BIOCARTA_SRCRPTP_PATHWAY	0.5925	0.542	1	0.480263	0.6697
KEGG_TGF_BETA_SIGNALING_PATHWAY	0.57	0.626	0.786621	0.728457	0.6715
BIOCARTA_ETS_PATHWAY	0.7924	0.223	1	0.691781	0.673
KEGG_PROPANOATE_METABOLISM	0.6026	0.461	1	0.417297	0.673
KEGG_GLYCEROPHOSPHOLIPID_METABOLISM	0.6786	0.565	0.792221	0.67002	0.6762
KEGG_RIBOFLAVIN_METABOLISM	0.1558	0.873	1	0.438263	0.6781
KEGG_GLYOXYLATE_AND_DICARBOXYLATE_METABOLISM	0.7454	0.306	1	0.468499	0.6791
KEGG_DORSO_VENTRAL_AXIS_FORMATION	0.2189	0.789	0.80432	0.930207	0.6825
KEGG_LONG_TERM_DEPRESSION	0.9321	0.417	0.442756	0.755533	0.6848
BIOCARTA_IL10_PATHWAY	0.4815	0.355	1	0.945238	0.6894
KEGG_MISMATCH_REPAIR	0.7474	0.54	1	0.0461894	0.6902
BIOCARTA_SPRY_PATHWAY	0.233	0.783	1	0.558897	0.6917
BIOCARTA_TCAPOPTOSIS_PATHWAY	0.8386	0.305	1	0.382842	0.6984
KEGG_GLYCEROLIPID_METABOLISM	0.763	0.764	0.915708	0.439126	0.6995
BIOCARTA_HIF_PATHWAY	0.6083	0.438	1	0.836585	0.7053
BIOCARTA_NKCELLS_PATHWAY	0.782	0.307	1	0.753656	0.708
KEGG_GLYCOSPHINGOLIPID_BIOSYNTHESIS_LACTO_AND_NEOLACTO_SERIES	0.5099	0.914	1	0.0714286	0.7115
KEGG_CIRCADIAN_RHYTHM_MAMMAL	0.3136	0.782	1	0.53877	0.7116
KEGG_VASCULAR_SMOOTH_MUSCLE_CONTRACTION	0.6197	0.595	0.808719	0.807	0.716
BIOCARTA_SARS_PATHWAY	0.3984	0.753	1	0.625538	0.7175
BIOCARTA_BARRESTIN_SRC_PATHWAY	0.8394	0.458	0.350465	0.90553	0.721
KEGG_SELENOAMINO_ACID_METABOLISM	0.5923	0.496	1	0.627828	0.7229
BIOCARTA_SALMONELLA_PATHWAY	0.7837	0.217	1	0.773171	0.7235
KEGG_PORPHYRIN_AND_CHLOROPHYLL_METABOLISM	0.4168	0.881	1	0.351351	0.7271
KEGG_CALCIUM_SIGNALING_PATHWAY	0.9369	0.331	0.508149	0.921	0.7337
KEGG_CARDIAC_MUSCLE_CONTRACTION	0.7733	0.389	0.405159	0.987854	0.7355
BIOCARTA_GRANULOCYTES_PATHWAY	0.4142	0.821	1	0.611809	0.7362
KEGG_GLYCOSPHINGOLIPID_BIOSYNTHESIS_GANGLIO_SERIES	0.6467	0.819	0.345865	0.903981	0.7463
KEGG_STEROID_BIOSYNTHESIS	0.5734	0.729	1	0.397019	0.7493
BIOCARTA_FEEDER_PATHWAY	0.768	0.62	1	0.580087	0.7494
KEGG_MATURITY_ONSET_DIABETES_OF_THE_YOUNG	0.7152	0.492	1	0.633708	0.7496
KEGG_RENIN_ANGIOTENSIN_SYSTEM	0.4425	0.944	1	0.314839	0.7505
KEGG_FC_GAMMA_R_MEDIATED_PHAGOCYTOSIS	0.8449	0.208	0.842116	0.983903	0.7552
KEGG_TRYPTOPHAN_METABOLISM	0.3099	0.357	1	0.952532	0.7552
BIOCARTA_FAS_PATHWAY	0.5373	0.731	1	0.801117	0.7562
KEGG_PATHOGENIC_ESCHERICHIA_COLI_INFECTION	0.8377	0.775	0.574243	0.650993	0.7582
KEGG_PHOSPHATIDYLINOSITOL_SIGNALING_SYSTEM	0.9829	0.138	0.79992	0.997988	0.7618
BIOCARTA_RARRXR_PATHWAY	0.8012	0.174	1	0.9	0.7647
BIOCARTA_ASBCELL_PATHWAY	0.8593	0.239	1	0.859858	0.7658
BIOCARTA_P35ALZHEIMERS_PATHWAY	0.5848	0.205	1	0.998761	0.775
KEGG_MELANOGENESIS	0.932	0.422	0.40116	0.954	0.777
BIOCARTA_NO2IL12_PATHWAY	0.8519	0.375	1	0.772727	0.7783
BIOCARTA_VDR_PATHWAY	0.57	0.471	1	0.948481	0.7813
KEGG_AUTOIMMUNE_THYROID_DISEASE	0.8051	0.445	0.730827	0.92379	0.7815
KEGG_ENDOMETRIAL_CANCER	0.3664	0.983	0.941606	0.921244	0.7825
KEGG_GNRH_SIGNALING_PATHWAY	0.9705	0.536	0.584842	0.7998	0.7893
BIOCARTA_CTLA4_PATHWAY	0.8743	0.372	1	0.818079	0.7911
KEGG_PURINE_METABOLISM	0.7777	0.923	0.509449	0.796797	0.7934
KEGG_HISTIDINE_METABOLISM	0.7784	0.609	1	0.597146	0.7975
KEGG_ANTIGEN_PROCESSING_AND_PRESENTATION	0.8846	0.911	0.586041	0.651469	0.7975
KEGG_PYRIMIDINE_METABOLISM	0.918	0.953	0.888611	0.406314	0.7978
KEGG_NUCLEOTIDE_EXCISION_REPAIR	0.8898	0.374	1	0.669465	0.8008
KEGG_STARCH_AND_SUCROSE_METABOLISM	0.7484	0.968	0.810119	0.682979	0.8011
KEGG_ABC_TRANSPORTERS	0.6762	0.692	0.914309	0.864529	0.8025
KEGG_RIBOSOME	0.7742	0.683	1	0.361225	0.8034
KEGG_GLYCOSPHINGOLIPID_BIOSYNTHESIS_GLOBO_SERIES	0.6559	0.846	1	0.481375	0.8041
BIOCARTA_SET_PATHWAY	0.4887	0.892	1	0.60596	0.8048
BIOCARTA_MAL_PATHWAY	0.7267	0.838	1	0.512755	0.8061
KEGG_GLYCOSAMINOGLYCAN_DEGRADATION	0.9035	0.423	1	0.620809	0.807
KEGG_FATTY_ACID_METABOLISM	0.5885	0.677	1	0.853004	0.8083
KEGG_PROGESTERONE_MEDIATED_OOCYTE_MATURATION	0.7601	0.643	0.386161	0.997988	0.8083
KEGG_NITROGEN_METABOLISM	0.6848	0.442	1	0.93915	0.8092
BIOCARTA_AHSP_PATHWAY	0.6442	0.767	1	0.823782	0.8132
KEGG_UBIQUITIN_MEDIATED_PROTEOLYSIS	0.7993	0.867	0.855914	0.688822	0.8139
KEGG_NON_HOMOLOGOUS_END_JOINING	0.7195	0.531	1	0.865285	0.8143
KEGG_PANTOTHENATE_AND_COA_BIOSYNTHESIS	0.4381	0.616	1	0.937186	0.8149
BIOCARTA_NGF_PATHWAY	0.6947	0.468	1	0.96789	0.8179
BIOCARTA_RACCYCD_PATHWAY	0.507	0.663	1	0.942094	0.8195
BIOCARTA_CTCF_PATHWAY	0.9142	0.479	1	0.777409	0.8215
BIOCARTA_BIOPEPTIDES_PATHWAY	0.7212	0.617	1	0.90135	0.8216
KEGG_PPAR_SIGNALING_PATHWAY	0.7684	0.486	0.770523	0.996967	0.8218
KEGG_FRUCTOSE_AND_MANNOSE_METABOLISM	0.6941	0.913	1	0.414823	0.8231
KEGG_VASOPRESSIN_REGULATED_WATER_REABSORPTION	0.7917	0.816	0.648535	0.874214	0.8234
BIOCARTA_TPO_PATHWAY	0.8649	0.282	1	0.902838	0.8239
KEGG_INTESTINAL_IMMUNE_NETWORK_FOR_IGA_PRODUCTION	0.7672	0.555	1	0.869383	0.8249
BIOCARTA_EPO_PATHWAY	0.6344	0.851	1	0.780387	0.827
BIOCARTA_ACH_PATHWAY	0.8623	0.31	1	0.953303	0.8354
KEGG_METABOLISM_OF_XENOBIOTICS_BY_CYTOCHROME_P450	0.8383	0.848	1	0.220513	0.8367
KEGG_PENTOSE_AND_GLUCURONATE_INTERCONVERSIONS	0.414	0.931	1	0.78744	0.8413
BIOCARTA_ACTINY_PATHWAY	0.8968	0.375	1	0.907761	0.8417
BIOCARTA_IL2_PATHWAY	0.6263	0.806	1	0.898325	0.8421
KEGG_LYSINE_DEGRADATION	0.8178	0.779	1	0.413161	0.8451
KEGG_ASCORBATE_AND_ALDARATE_METABOLISM	0.5993	0.977	1	0.586685	0.8454
KEGG_BLADDER_CANCER	0.7777	0.638	0.716928	0.967368	0.8477
BIOCARTA_INSULIN_PATHWAY	0.8993	0.088	1	0.970652	0.8478
KEGG_GAP_JUNCTION	0.9809	0.784	0.416058	0.898696	0.8523
KEGG_PANCREATIC_CANCER	0.9019	0.741	0.920708	0.785569	0.8549
KEGG_ONE_CARBON_POOL_BY_FOLATE	0.641	0.588	1	0.968786	0.8597
BIOCARTA_NFKB_PATHWAY	0.6831	0.675	1	0.972789	0.8646
BIOCARTA_TOB1_PATHWAY	0.9428	0.476	1	0.813364	0.8648
KEGG_REGULATION_OF_AUTOPHAGY	0.7543	0.589	1	0.950762	0.8655
KEGG_GLYCOLYSIS_GLUCONEOGENESIS	0.9355	0.56	1	0.712953	0.8682
KEGG_NON_SMALL_CELL_LUNG_CANCER	0.9299	0.628	0.950205	0.837949	0.8691
KEGG_B_CELL_RECEPTOR_SIGNALING_PATHWAY	0.8767	0.531	0.841816	0.991903	0.8779
KEGG_RNA_DEGRADATION	0.9485	0.523	0.862614	0.961737	0.8799
KEGG_NEUROTROPHIN_SIGNALING_PATHWAY	0.8979	0.602	0.831817	0.958	0.8825
BIOCARTA_ALK_PATHWAY	0.8808	0.876	1	0.522162	0.8891
BIOCARTA_IL17_PATHWAY	0.9511	0.742	1	0.660848	0.8918
BIOCARTA_PDGF_PATHWAY	0.8985	0.443	1	0.992473	0.8928
BIOCARTA_PITX2_PATHWAY	0.8104	0.851	1	0.892308	0.8957
BIOCARTA_ECM_PATHWAY	0.9308	0.546	1	0.96376	0.9088
BIOCARTA_RAS_PATHWAY	0.9562	0.536	1	0.963455	0.9139
KEGG_CELL_ADHESION_MOLECULES_CAMS	0.8977	0.853	0.731127	0.987	0.9209
KEGG_ENDOCYTOSIS	0.9016	0.941	0.833217	0.936937	0.9223
BIOCARTA_P27_PATHWAY	0.8792	0.921	1	0.898684	0.9224
BIOCARTA_RAB_PATHWAY	0.9075	0.958	1	0.68107	0.925
KEGG_PROSTATE_CANCER	0.916	0.869	0.820818	0.965829	0.9292
KEGG_INSULIN_SIGNALING_PATHWAY	0.9776	0.679	0.89581	0.98999	0.932
KEGG_RNA_POLYMERASE	0.9083	0.953	1	0.779518	0.9378
KEGG_ERBB_SIGNALING_PATHWAY	0.9647	0.872	0.937206	0.967709	0.9511
KEGG_CYTOSOLIC_DNA_SENSING_PATHWAY	0.9773	0.773	1	0.995816	0.9544
KEGG_CHEMOKINE_SIGNALING_PATHWAY	0.9848	0.818	0.878212	0.999	0.957
BIOCARTA_PYK2_PATHWAY	0.982	0.764	1	0.993392	0.9571
BIOCARTA_MAPK_PATHWAY	0.9473	0.825	0.992201	0.998986	0.9586
BIOCARTA_AT1R_PATHWAY	0.9745	0.872	1	0.912707	0.9624
BIOCARTA_SODD_PATHWAY	0.2996	0.312	1	#N/A	#N/A
BIOCARTA_PGC1A_PATHWAY	0.3639	0.217	0.49855	#N/A	#N/A
BIOCARTA_P53_PATHWAY	0.6805	0.498	0.117188	#N/A	#N/A
KEGG_PRIMARY_IMMUNODEFICIENCY	0.6937	0.121	1	#N/A	#N/A
KEGG_TYPE_I_DIABETES_MELLITUS	0.7892	0.423	0.280772	#N/A	#N/A
BIOCARTA_TCR_PATHWAY	0.6136	0.232	0.653335	#N/A	#N/A
BIOCARTA_FCER1_PATHWAY	0.4688	0.305	1	#N/A	#N/A
BIOCARTA_IL22BP_PATHWAY	0.6726	0.342	1	#N/A	#N/A
KEGG_INOSITOL_PHOSPHATE_METABOLISM	0.8145	0.15	0.578142	#N/A	#N/A
BIOCARTA_COMP_PATHWAY	0.5775	0.279	1	#N/A	#N/A
KEGG_TYROSINE_METABOLISM	0.7239	0.361	1	#N/A	#N/A
KEGG_PHENYLALANINE_METABOLISM	0.9387	0.287	1	#N/A	#N/A
BIOCARTA_LECTIN_PATHWAY	0.6267	0.261	1	#N/A	#N/A
KEGG_GRAFT_VERSUS_HOST_DISEASE	0.7535	0.65	0.587341	#N/A	#N/A
KEGG_LIMONENE_AND_PINENE_DEGRADATION	0.7303	0.602	1	#N/A	#N/A
BIOCARTA_IL12_PATHWAY	0.9029	0.125	1	#N/A	#N/A
BIOCARTA_RELA_PATHWAY	0.5454	0.615	1	#N/A	#N/A
KEGG_TASTE_TRANSDUCTION	0.6635	0.799	0.364364	#N/A	#N/A
BIOCARTA_KERATINOCYTE_PATHWAY	0.4457	0.762	0.90261	#N/A	#N/A
BIOCARTA_CDMAC_PATHWAY	0.8196	0.195	1	#N/A	#N/A
BIOCARTA_BARRESTIN_PATHWAY	0.7688	0.663	0.277172	#N/A	#N/A
BIOCARTA_CLASSIC_PATHWAY	0.6166	0.436	1	#N/A	#N/A
KEGG_OTHER_GLYCAN_DEGRADATION	0.98	0.292	1	#N/A	#N/A
KEGG_FOLATE_BIOSYNTHESIS	0.7564	0.491	1	#N/A	#N/A
BIOCARTA_SPPA_PATHWAY	0.782	0.613	0.629237	#N/A	#N/A
KEGG_TOLL_LIKE_RECEPTOR_SIGNALING_PATHWAY	0.9914	0.62	0.90451	#N/A	#N/A
BIOCARTA_PAR1_PATHWAY	0.9045	0.392	0.940406	#N/A	#N/A
BIOCARTA_GLEEVEC_PATHWAY	0.9853	0.507	1	#N/A	#N/A
BIOCARTA_CACAM_PATHWAY	0.5885	0.7	1	#N/A	#N/A
BIOCARTA_ARENRF2_PATHWAY	0.8961	0.401	1	#N/A	#N/A
BIOCARTA_SKP2E2F_PATHWAY	0.7493	0.919	1	#N/A	#N/A
BIOCARTA_41BB_PATHWAY	0.9016	0.624	1	#N/A	#N/A
KEGG_SYSTEMIC_LUPUS_ERYTHEMATOSUS	0.7671	0.989	0.817118	#N/A	#N/A
BIOCARTA_EPONFKB_PATHWAY	0.8385	0.7	1	#N/A	#N/A
BIOCARTA_BCR_PATHWAY	0.6736	0.593	1	#N/A	#N/A
BIOCARTA_ERK5_PATHWAY	0.7463	0.892	1	#N/A	#N/A
BIOCARTA_MTOR_PATHWAY	0.883	0.85	1	#N/A	#N/A
BIOCARTA_IL7_PATHWAY	0.9513	0.462	1	#N/A	#N/A
BIOCARTA_CXCR4_PATHWAY	0.9995	0.351	1	#N/A	#N/A
BIOCARTA_AKT_PATHWAY	0.9869	0.709	1	#N/A	#N/A
BIOCARTA_STRESS_PATHWAY	0.8746	0.618	1	#N/A	#N/A
BIOCARTA_CARDIACEGF_PATHWAY	0.6317	0.668	1	#N/A	#N/A
KEGG_COLORECTAL_CANCER	0.9624	0.816	0.981102	#N/A	#N/A
KEGG_NOD_LIKE_RECEPTOR_SIGNALING_PATHWAY	0.8406	0.862	1	#N/A	#N/A
BIOCARTA_PS1_PATHWAY	0.8869	0.89	1	#N/A	#N/A
KEGG_THYROID_CANCER	0.7518	0.871	1	#N/A	#N/A
KEGG_BUTANOATE_METABOLISM	0.9574	0.784	1	#N/A	#N/A
BIOCARTA_TNFR2_PATHWAY	0.8042	0.768	1	#N/A	#N/A
BIOCARTA_IL3_PATHWAY	0.9611	0.954	1	#N/A	#N/A
BIOCARTA_TEL_PATHWAY	0.9467	0.912	0.650235	#N/A	#N/A
KEGG_TYPE_II_DIABETES_MELLITUS	0.9889	0.379	1	#N/A	#N/A
BIOCARTA_IL2RB_PATHWAY	0.9626	0.696	1	#N/A	#N/A
BIOCARTA_PTEN_PATHWAY	0.9317	0.879	1	#N/A	#N/A
BIOCARTA_MCM_PATHWAY	0.9463	0.967	1	#N/A	#N/A
KEGG_ACUTE_MYELOID_LEUKEMIA	0.9842	0.954	1	#N/A	#N/A
BIOCARTA_MYOSIN_PATHWAY	0.9023	0.6	1	#N/A	#N/A
KEGG_RIG_I_LIKE_RECEPTOR_SIGNALING_PATHWAY	0.9422	0.924	1	#N/A	#N/A
KEGG_ALANINE_ASPARTATE_AND_GLUTAMATE_METABOLISM	0.9788	0.725	1	#N/A	#N/A
BIOCARTA_GSK3_PATHWAY	0.9896	0.923	1	#N/A	#N/A
BIOCARTA_HCMV_PATHWAY	0.9823	0.579	1	#N/A	#N/A
KEGG_VALINE_LEUCINE_AND_ISOLEUCINE_DEGRADATION	0.946	0.836	1	#N/A	#N/A
BIOCARTA_BARR_MAPK_PATHWAY	0.8922	0.604	1	#N/A	#N/A
BIOCARTA_TALL1_PATHWAY	0.9515	0.918	1	#N/A	#N/A
BIOCARTA_NTHI_PATHWAY	0.8578	0.668	1	#N/A	#N/A
BIOCARTA_CCR5_PATHWAY	0.983	0.565	1	#N/A	#N/A
BIOCARTA_EPHA4_PATHWAY	0.9212	0.586	1	#N/A	#N/A
BIOCARTA_TRKA_PATHWAY	0.84	0.649	1	#N/A	#N/A
BIOCARTA_TFF_PATHWAY	0.9825	0.965	1	#N/A	#N/A
BIOCARTA_TOLL_PATHWAY	0.9734	0.714	1	#N/A	#N/A
KEGG_SULFUR_METABOLISM	0.8595	0.786	1	#N/A	#N/A
BIOCARTA_EGF_PATHWAY	0.9543	0.876	1	#N/A	#N/A
KEGG_RETINOL_METABOLISM	0.9724	0.927	1	#N/A	#N/A
KEGG_STEROID_HORMONE_BIOSYNTHESIS	0.9794	0.979	1	#N/A	#N/A
BIOCARTA_EGFR_SMRTE_PATHWAY	0.8826	0.84	1	#N/A	#N/A
BIOCARTA_CERAMIDE_PATHWAY	0.9571	0.97	1	#N/A	#N/A
BIOCARTA_GH_PATHWAY	0.982	0.966	1	#N/A	#N/A
BIOCARTA_CD40_PATHWAY	0.9835	0.982	1	#N/A	#N/A
BIOCARTA_TGFB_PATHWAY	0.993	0.871	1	#N/A	#N/A
BIOCARTA_EIF4_PATHWAY	0.9504	0.969	1	#N/A	#N/A
BIOCARTA_HER2_PATHWAY	0.9803	0.984	1	#N/A	#N/A
KEGG_DRUG_METABOLISM_OTHER_ENZYMES	0.9729	0.992	1	#N/A	#N/A
BIOCARTA_PTDINS_PATHWAY	0.9967	0.987	1	#N/A	#N/A

## Sheet: somatic mutation
Pathway	nominal-P	FDR
KEGG_ENDOMETRIAL_CANCER	0	0
BIOCARTA_CTCF_PATHWAY	0	0
BIOCARTA_ARF_PATHWAY	0	0.000199496
KEGG_NON_SMALL_CELL_LUNG_CANCER	0	0.00024937
KEGG_GLIOMA	0	0.000332494
BIOCARTA_IGF1MTOR_PATHWAY	0	0.000913297
KEGG_ALDOSTERONE_REGULATED_SODIUM_REABSORPTION	0	0.00100463
KEGG_MELANOMA	0	0.00123829
KEGG_PROSTATE_CANCER	0	0.00143774
BIOCARTA_P53HYPOXIA_PATHWAY	0.00101317	0.0014754
KEGG_PANCREATIC_CANCER	0	0.00162051
KEGG_CHRONIC_MYELOID_LEUKEMIA	0	0.00169712
BIOCARTA_ACH_PATHWAY	0	0.00173717
BIOCARTA_RAC1_PATHWAY	0	0.00174709
BIOCARTA_MET_PATHWAY	0	0.00197138
BIOCARTA_LONGEVITY_PATHWAY	0	0.00197288
BIOCARTA_GCR_PATHWAY	0	0.00201131
BIOCARTA_PML_PATHWAY	0	0.00201168
BIOCARTA_EDG1_PATHWAY	0	0.00220104
BIOCARTA_NGF_PATHWAY	0	0.00287421
BIOCARTA_IGF1_PATHWAY	0	0.00299023
BIOCARTA_RAS_PATHWAY	0.00101523	0.0030182
BIOCARTA_TID_PATHWAY	0.00202429	0.00332912
BIOCARTA_RACCYCD_PATHWAY	0	0.0033962
BIOCARTA_IL4_PATHWAY	0	0.00426915
BIOCARTA_TPO_PATHWAY	0	0.00446688
BIOCARTA_ECM_PATHWAY	0	0.00485298
BIOCARTA_BAD_PATHWAY	0	0.00488354
BIOCARTA_CTLA4_PATHWAY	0	0.00492257
BIOCARTA_CREB_PATHWAY	0.00201207	0.00496083
BIOCARTA_RNA_PATHWAY	0.00428725	0.00573022
KEGG_BLADDER_CANCER	0.001001	0.00589721
KEGG_SMALL_CELL_LUNG_CANCER	0	0.00646895
BIOCARTA_INSULIN_PATHWAY	0.0040282	0.00663036
BIOCARTA_BCELLSURVIVAL_PATHWAY	0.00104167	0.00673053
BIOCARTA_PDGF_PATHWAY	0.001001	0.00754705
KEGG_APOPTOSIS	0	0.007589
BIOCARTA_RB_PATHWAY	0.00104493	0.00764273
BIOCARTA_IGF1R_PATHWAY	0.00101112	0.00802448
KEGG_RENAL_CELL_CARCINOMA	0	0.00904468
BIOCARTA_CDC42RAC_PATHWAY	0.00105597	0.00972654
KEGG_PHOSPHATIDYLINOSITOL_SIGNALING_SYSTEM	0	0.0113751
KEGG_NEUROTROPHIN_SIGNALING_PATHWAY	0	0.0128394
KEGG_DORSO_VENTRAL_AXIS_FORMATION	0	0.0139653
KEGG_BASAL_CELL_CARCINOMA	0	0.0139703
BIOCARTA_PITX2_PATHWAY	0.00406918	0.0139832
BIOCARTA_NKCELLS_PATHWAY	0.00504032	0.014183
BIOCARTA_ATM_PATHWAY	0.00302419	0.0142862
BIOCARTA_CHEMICAL_PATHWAY	0.00704225	0.0145032
BIOCARTA_VEGF_PATHWAY	0.001002	0.0197222
BIOCARTA_HDAC_PATHWAY	0.00200602	0.0202564
BIOCARTA_WNT_PATHWAY	0.00801603	0.0207709
KEGG_VEGF_SIGNALING_PATHWAY	0	0.0207762
KEGG_B_CELL_RECEPTOR_SIGNALING_PATHWAY	0	0.0208188
BIOCARTA_CELL2CELL_PATHWAY	0.0071066	0.0218829
KEGG_FC_EPSILON_RI_SIGNALING_PATHWAY	0	0.0225189
BIOCARTA_G1_PATHWAY	0.00901804	0.0246073
BIOCARTA_G2_PATHWAY	0.0131712	0.0274875
KEGG_T_CELL_RECEPTOR_SIGNALING_PATHWAY	0	0.0290967
KEGG_ERBB_SIGNALING_PATHWAY	0	0.0310056
BIOCARTA_NFAT_PATHWAY	0.001	0.0310275
KEGG_PROGESTERONE_MEDIATED_OOCYTE_MATURATION	0	0.0349013
BIOCARTA_IL10_PATHWAY	0.0125261	0.036166
KEGG_P53_SIGNALING_PATHWAY	0.001	0.0363558
BIOCARTA_PPARA_PATHWAY	0	0.0373344
BIOCARTA_ATRBRCA_PATHWAY	0.0150905	0.038977
KEGG_TIGHT_JUNCTION	0	0.0391796
BIOCARTA_ALK_PATHWAY	0.012	0.0502539
KEGG_FOCAL_ADHESION	0	0.0581764
KEGG_MTOR_SIGNALING_PATHWAY	0.003	0.058395
KEGG_AMYOTROPHIC_LATERAL_SCLEROSIS_ALS	0.01001	0.0584619
KEGG_LEUKOCYTE_TRANSENDOTHELIAL_MIGRATION	0	0.0587013
BIOCARTA_TCAPOPTOSIS_PATHWAY	0.0250569	0.0590168
KEGG_MELANOGENESIS	0.002	0.0606923
KEGG_PATHWAYS_IN_CANCER	0	0.0614768
KEGG_INSULIN_SIGNALING_PATHWAY	0	0.0618202
KEGG_PATHOGENIC_ESCHERICHIA_COLI_INFECTION	0.007	0.062269
BIOCARTA_IL5_PATHWAY	0.0373216	0.0839916
KEGG_WNT_SIGNALING_PATHWAY	0	0.0869358
KEGG_JAK_STAT_SIGNALING_PATHWAY	0	0.0874748
KEGG_MATURITY_ONSET_DIABETES_OF_THE_YOUNG	0.0261307	0.08757
BIOCARTA_TCRA_PATHWAY	0.0339912	0.0915301
BIOCARTA_LAIR_PATHWAY	0.0347648	0.0939733
BIOCARTA_CARM1_PATHWAY	0.0318471	0.0940037
BIOCARTA_CTL_PATHWAY	0.0533881	0.0957822
KEGG_NATURAL_KILLER_CELL_MEDIATED_CYTOTOXICITY	0.002	0.0964252
BIOCARTA_SHH_PATHWAY	0.0392157	0.0976764
BIOCARTA_ARAP_PATHWAY	0.0482546	0.100819
KEGG_ARRHYTHMOGENIC_RIGHT_VENTRICULAR_CARDIOMYOPATHY_ARVC	0.005	0.103884
KEGG_REGULATION_OF_ACTIN_CYTOSKELETON	0	0.107517
BIOCARTA_IL2_PATHWAY	0.0430862	0.113471
KEGG_ADHERENS_JUNCTION	0.007	0.117509
BIOCARTA_IL6_PATHWAY	0.0332661	0.117766
KEGG_ALLOGRAFT_REJECTION	0.0280561	0.128411
KEGG_LONG_TERM_DEPRESSION	0.011	0.129243
KEGG_ASTHMA	0.0679916	0.130024
BIOCARTA_D4GDI_PATHWAY	0.0606695	0.130502
KEGG_FC_GAMMA_R_MEDIATED_PHAGOCYTOSIS	0.003	0.132006
BIOCARTA_CSK_PATHWAY	0.0374873	0.134133
BIOCARTA_CARM_ER_PATHWAY	0.043	0.139488
KEGG_LONG_TERM_POTENTIATION	0.025	0.152888
KEGG_CELL_CYCLE	0.006	0.177081
KEGG_CHEMOKINE_SIGNALING_PATHWAY	0.001	0.17968
BIOCARTA_GATA3_PATHWAY	0.065285	0.179809
KEGG_DNA_REPLICATION	0.0660661	0.180582
KEGG_NICOTINATE_AND_NICOTINAMIDE_METABOLISM	0.0875764	0.182612
BIOCARTA_VIP_PATHWAY	0.0645161	0.183747
KEGG_INTESTINAL_IMMUNE_NETWORK_FOR_IGA_PRODUCTION	0.0700701	0.185621
KEGG_GLYCOSAMINOGLYCAN_BIOSYNTHESIS_KERATAN_SULFATE	0.0933063	0.186211
KEGG_HUNTINGTONS_DISEASE	0.014	0.187663
KEGG_RIBOSOME	0.0670671	0.190886
BIOCARTA_NO2IL12_PATHWAY	0.08647	0.198897
BIOCARTA_MTA3_PATHWAY	0.103831	0.203699
KEGG_LYSOSOME	0.023	0.205042
BIOCARTA_STEM_PATHWAY	0.114807	0.206382
KEGG_BASE_EXCISION_REPAIR	0.0560561	0.206984
BIOCARTA_P27_PATHWAY	0.124056	0.209808
KEGG_NOTCH_SIGNALING_PATHWAY	0.058	0.211911
BIOCARTA_ASBCELL_PATHWAY	0.1459	0.257291
KEGG_SPLICEOSOME	0.048	0.260811
KEGG_VIRAL_MYOCARDITIS	0.075	0.261884
BIOCARTA_FAS_PATHWAY	0.097	0.265085
BIOCARTA_VDR_PATHWAY	0.127049	0.265814
BIOCARTA_NKT_PATHWAY	0.114343	0.266998
BIOCARTA_ACE2_PATHWAY	0.139175	0.268569
KEGG_MAPK_SIGNALING_PATHWAY	0.007	0.271698
BIOCARTA_SET_PATHWAY	0.18259	0.278861
KEGG_GLYOXYLATE_AND_DICARBOXYLATE_METABOLISM	0.150769	0.291981
KEGG_PARKINSONS_DISEASE	0.091	0.297392
BIOCARTA_TNFR1_PATHWAY	0.122613	0.297904
BIOCARTA_IL17_PATHWAY	0.170146	0.30633
BIOCARTA_VITCB_PATHWAY	0.159162	0.311884
BIOCARTA_MEF2D_PATHWAY	0.169371	0.330024
BIOCARTA_GRANULOCYTES_PATHWAY	0.163883	0.330191
BIOCARTA_RAB_PATHWAY	0.18815	0.330232
BIOCARTA_ACTINY_PATHWAY	0.174797	0.360043
BIOCARTA_CYTOKINE_PATHWAY	0.181256	0.365094
BIOCARTA_DNAFRAGMENT_PATHWAY	0.219429	0.384723
BIOCARTA_CELLCYCLE_PATHWAY	0.181087	0.389954
KEGG_VASOPRESSIN_REGULATED_WATER_REABSORPTION	0.161323	0.390036
KEGG_SPHINGOLIPID_METABOLISM	0.136	0.391808
KEGG_OXIDATIVE_PHOSPHORYLATION	0.119	0.40902
KEGG_GLYCOSPHINGOLIPID_BIOSYNTHESIS_GLOBO_SERIES	0.233091	0.409114
KEGG_AUTOIMMUNE_THYROID_DISEASE	0.169169	0.411088
BIOCARTA_CK1_PATHWAY	0.251055	0.412016
KEGG_NUCLEOTIDE_EXCISION_REPAIR	0.172	0.42161
KEGG_ANTIGEN_PROCESSING_AND_PRESENTATION	0.152	0.422511
BIOCARTA_THELPER_PATHWAY	0.245833	0.432065
KEGG_ALPHA_LINOLENIC_ACID_METABOLISM	0.223361	0.433548
KEGG_AXON_GUIDANCE	0.101	0.434279
KEGG_RNA_POLYMERASE	0.234216	0.448885
KEGG_HEDGEHOG_SIGNALING_PATHWAY	0.186	0.451163
BIOCARTA_HSP27_PATHWAY	0.270833	0.451237
KEGG_ALZHEIMERS_DISEASE	0.135	0.451336
KEGG_GNRH_SIGNALING_PATHWAY	0.14	0.452918
BIOCARTA_ETS_PATHWAY	0.250252	0.455209
KEGG_LYSINE_DEGRADATION	0.197	0.471483
KEGG_GAP_JUNCTION	0.177	0.472886
KEGG_PROTEIN_EXPORT	0.28499	0.475345
KEGG_CELL_ADHESION_MOLECULES_CAMS	0.153	0.478555
BIOCARTA_NOS1_PATHWAY	0.258427	0.480993
KEGG_VIBRIO_CHOLERAE_INFECTION	0.22	0.481228
BIOCARTA_HIF_PATHWAY	0.262997	0.482724
BIOCARTA_BLYMPHOCYTE_PATHWAY	0.30512	0.494209
BIOCARTA_HIVNEF_PATHWAY	0.223223	0.504111
BIOCARTA_INFLAM_PATHWAY	0.313883	0.524455
BIOCARTA_CHREBP2_PATHWAY	0.263	0.525783
BIOCARTA_PLATELETAPP_PATHWAY	0.32	0.526359
KEGG_UBIQUITIN_MEDIATED_PROTEOLYSIS	0.2	0.526921
KEGG_TERPENOID_BACKBONE_BIOSYNTHESIS	0.325796	0.528633
KEGG_SNARE_INTERACTIONS_IN_VESICULAR_TRANSPORT	0.312877	0.560639
KEGG_PRION_DISEASES	0.303607	0.565964
KEGG_GLYCOSPHINGOLIPID_BIOSYNTHESIS_LACTO_AND_NEOLACTO_SERIES	0.308927	0.567072
KEGG_GLYCOSAMINOGLYCAN_BIOSYNTHESIS_CHONDROITIN_SULFATE	0.343719	0.580289
KEGG_COMPLEMENT_AND_COAGULATION_CASCADES	0.292	0.592854
KEGG_LEISHMANIA_INFECTION	0.299	0.59791
KEGG_N_GLYCAN_BIOSYNTHESIS	0.318	0.598094
KEGG_CYTOKINE_CYTOKINE_RECEPTOR_INTERACTION	0.241	0.599013
KEGG_OOCYTE_MEIOSIS	0.266	0.600034
KEGG_HOMOLOGOUS_RECOMBINATION	0.36036	0.600056
KEGG_LINOLEIC_ACID_METABOLISM	0.345691	0.601844
BIOCARTA_AT1R_PATHWAY	0.342342	0.604302
KEGG_CARDIAC_MUSCLE_CONTRACTION	0.326	0.611112
BIOCARTA_NUCLEARRS_PATHWAY	0.417973	0.613114
KEGG_HYPERTROPHIC_CARDIOMYOPATHY_HCM	0.305	0.613934
BIOCARTA_CASPASE_PATHWAY	0.370968	0.615918
KEGG_RNA_DEGRADATION	0.353	0.625853
BIOCARTA_STATHMIN_PATHWAY	0.406479	0.634862
KEGG_HEMATOPOIETIC_CELL_LINEAGE	0.358	0.652337
BIOCARTA_P38MAPK_PATHWAY	0.388	0.653219
KEGG_ENDOCYTOSIS	0.333	0.655082
KEGG_PANTOTHENATE_AND_COA_BIOSYNTHESIS	0.414387	0.655434
BIOCARTA_MCALPAIN_PATHWAY	0.405622	0.660713
BIOCARTA_LYM_PATHWAY	0.411499	0.661781
BIOCARTA_ETC_PATHWAY	0.422222	0.662206
BIOCARTA_P35ALZHEIMERS_PATHWAY	0.431567	0.663404
KEGG_DILATED_CARDIOMYOPATHY	0.389	0.667342
KEGG_OLFACTORY_TRANSDUCTION	0.382	0.67866
KEGG_MISMATCH_REPAIR	0.417925	0.681202
BIOCARTA_CBL_PATHWAY	0.457348	0.68373
BIOCARTA_MITOCHONDRIA_PATHWAY	0.459711	0.683768
KEGG_CYTOSOLIC_DNA_SENSING_PATHWAY	0.429	0.701714
BIOCARTA_PYK2_PATHWAY	0.454363	0.719496
BIOCARTA_FIBRINOLYSIS_PATHWAY	0.479424	0.7238
KEGG_NITROGEN_METABOLISM	0.479879	0.728189
BIOCARTA_CFTR_PATHWAY	0.500535	0.733524
BIOCARTA_PTC1_PATHWAY	0.491525	0.733903
BIOCARTA_INTRINSIC_PATHWAY	0.477912	0.741155
KEGG_VASCULAR_SMOOTH_MUSCLE_CONTRACTION	0.516	0.746864
BIOCARTA_TH1TH2_PATHWAY	0.511628	0.747364
BIOCARTA_CALCINEURIN_PATHWAY	0.488277	0.749213
BIOCARTA_DREAM_PATHWAY	0.509912	0.74999
KEGG_ONE_CARBON_POOL_BY_FOLATE	0.506612	0.751128
KEGG_ARACHIDONIC_ACID_METABOLISM	0.498	0.753484
KEGG_BIOSYNTHESIS_OF_UNSATURATED_FATTY_ACIDS	0.522449	0.761982
BIOCARTA_FREE_PATHWAY	0.517089	0.765604
BIOCARTA_DC_PATHWAY	0.512295	0.76566
KEGG_GLYCOSAMINOGLYCAN_BIOSYNTHESIS_HEPARAN_SULFATE	0.531786	0.766253
BIOCARTA_MAPK_PATHWAY	0.554	0.775993
BIOCARTA_AGPCR_PATHWAY	0.531551	0.792432
BIOCARTA_AGR_PATHWAY	0.56	0.804904
BIOCARTA_NFKB_PATHWAY	0.558704	0.805858
KEGG_PYRIMIDINE_METABOLISM	0.596	0.821487
BIOCARTA_TCYTOTOXIC_PATHWAY	0.545648	0.82339
KEGG_TGF_BETA_SIGNALING_PATHWAY	0.613	0.829139
KEGG_PPAR_SIGNALING_PATHWAY	0.616	0.830513
BIOCARTA_FMLP_PATHWAY	0.602	0.832825
BIOCARTA_FEEDER_PATHWAY	0.582545	0.833326
BIOCARTA_RARRXR_PATHWAY	0.592105	0.833668
KEGG_GLYCEROPHOSPHOLIPID_METABOLISM	0.667	0.834746
BIOCARTA_MONOCYTE_PATHWAY	0.579875	0.835084
KEGG_ETHER_LIPID_METABOLISM	0.594	0.835687
KEGG_CITRATE_CYCLE_TCA_CYCLE	0.602	0.83711
BIOCARTA_MPR_PATHWAY	0.603604	0.837203
BIOCARTA_AMI_PATHWAY	0.602616	0.837747
BIOCARTA_AKAP95_PATHWAY	0.600446	0.838687
BIOCARTA_ERYTH_PATHWAY	0.587049	0.840151
BIOCARTA_UCALPAIN_PATHWAY	0.59899	0.840961
BIOCARTA_PLCE_PATHWAY	0.603712	0.842667
KEGG_ECM_RECEPTOR_INTERACTION	0.705	0.849114
BIOCARTA_TOB1_PATHWAY	0.61336	0.849169
BIOCARTA_CCR3_PATHWAY	0.629032	0.855437
KEGG_BASAL_TRANSCRIPTION_FACTORS	0.664	0.856576
BIOCARTA_GABA_PATHWAY	0.646552	0.872252
BIOCARTA_NO1_PATHWAY	0.668337	0.872329
BIOCARTA_AKAPCENTROSOME_PATHWAY	0.627244	0.87272
BIOCARTA_MAL_PATHWAY	0.661631	0.887308
KEGG_PURINE_METABOLISM	0.799	0.887362
KEGG_PROXIMAL_TUBULE_BICARBONATE_RECLAMATION	0.666667	0.887481
KEGG_RENIN_ANGIOTENSIN_SYSTEM	0.664969	0.888156
BIOCARTA_SPRY_PATHWAY	0.658436	0.888474
BIOCARTA_IL1R_PATHWAY	0.707121	0.889363
BIOCARTA_RANMS_PATHWAY	0.635565	0.890952
KEGG_AMINO_SUGAR_AND_NUCLEOTIDE_SUGAR_METABOLISM	0.697698	0.891035
KEGG_FRUCTOSE_AND_MANNOSE_METABOLISM	0.716	0.891129
BIOCARTA_AKAP13_PATHWAY	0.654952	0.891369
KEGG_PYRUVATE_METABOLISM	0.721	0.891746
KEGG_GLYCEROLIPID_METABOLISM	0.698	0.891756
KEGG_NON_HOMOLOGOUS_END_JOINING	0.668394	0.894735
BIOCARTA_GLYCOLYSIS_PATHWAY	0.671908	0.897153
KEGG_PROTEASOME	0.748749	0.901839
KEGG_PEROXISOME	0.807	0.902463
KEGG_REGULATION_OF_AUTOPHAGY	0.728097	0.902697
KEGG_TRYPTOPHAN_METABOLISM	0.755	0.906458
KEGG_STEROID_BIOSYNTHESIS	0.707614	0.908043
KEGG_ABC_TRANSPORTERS	0.812	0.914032
BIOCARTA_LEPTIN_PATHWAY	0.725322	0.931886
KEGG_PROPANOATE_METABOLISM	0.770541	0.932613
KEGG_GLYCOSPHINGOLIPID_BIOSYNTHESIS_GANGLIO_SERIES	0.752821	0.946822
BIOCARTA_EXTRINSIC_PATHWAY	0.748454	0.950934
BIOCARTA_DEATH_PATHWAY	0.800601	0.954764
KEGG_RIBOFLAVIN_METABOLISM	0.769467	0.957802
BIOCARTA_SALMONELLA_PATHWAY	0.746417	0.958456
KEGG_PRIMARY_BILE_ACID_BIOSYNTHESIS	0.784334	0.973835
KEGG_GLUTATHIONE_METABOLISM	0.854	0.974186
BIOCARTA_GPCR_PATHWAY	0.838677	0.979476
BIOCARTA_EIF_PATHWAY	0.818922	0.985882
BIOCARTA_CDK5_PATHWAY	0.797861	0.985972
KEGG_TAURINE_AND_HYPOTAURINE_METABOLISM	0.801938	0.986739
BIOCARTA_PROTEASOME_PATHWAY	0.955556	0.986923
BIOCARTA_SARS_PATHWAY	0.829344	0.988888
KEGG_FATTY_ACID_METABOLISM	0.972	0.988988
BIOCARTA_INTEGRIN_PATHWAY	0.868	0.989085
BIOCARTA_BIOPEPTIDES_PATHWAY	0.99	0.989089
KEGG_ASCORBATE_AND_ALDARATE_METABOLISM	0.960986	0.989118
KEGG_GALACTOSE_METABOLISM	0.937876	0.989121
KEGG_ARGININE_AND_PROLINE_METABOLISM	0.973	0.989134
BIOCARTA_RANKL_PATHWAY	0.955761	0.989677
KEGG_PORPHYRIN_AND_CHLOROPHYLL_METABOLISM	0.973974	0.989792
KEGG_CYSTEINE_AND_METHIONINE_METABOLISM	0.893894	0.990305
KEGG_AMINOACYL_TRNA_BIOSYNTHESIS	0.983	0.99083
KEGG_CALCIUM_SIGNALING_PATHWAY	0.994	0.990937
KEGG_METABOLISM_OF_XENOBIOTICS_BY_CYTOCHROME_P450	0.963964	0.991031
KEGG_EPITHELIAL_CELL_SIGNALING_IN_HELICOBACTER_PYLORI_INFECTION	0.941	0.991111
KEGG_GLYCOLYSIS_GLUCONEOGENESIS	0.976	0.991403
KEGG_GLYCINE_SERINE_AND_THREONINE_METABOLISM	0.942886	0.991456
BIOCARTA_SRCRPTP_PATHWAY	0.897937	0.99155
KEGG_BETA_ALANINE_METABOLISM	0.849899	0.992065
KEGG_PENTOSE_PHOSPHATE_PATHWAY	0.931727	0.99328
KEGG_O_GLYCAN_BIOSYNTHESIS	0.93994	0.993346
BIOCARTA_EIF2_PATHWAY	0.888309	0.993665
KEGG_GLYCOSYLPHOSPHATIDYLINOSITOL_GPI_ANCHOR_BIOSYNTHESIS	0.859438	0.993815
KEGG_SELENOAMINO_ACID_METABOLISM	0.910282	0.994996
KEGG_STARCH_AND_SUCROSE_METABOLISM	0.921	0.995509
KEGG_ADIPOCYTOKINE_SIGNALING_PATHWAY	0.982	0.996333
KEGG_CIRCADIAN_RHYTHM_MAMMAL	0.981112	0.996345
BIOCARTA_EPO_PATHWAY	0.901921	0.996895
KEGG_HISTIDINE_METABOLISM	0.925777	0.999272
KEGG_GLYCOSAMINOGLYCAN_DEGRADATION	0.998995	0.999338
BIOCARTA_BARRESTIN_SRC_PATHWAY	0.99076	0.999887
BIOCARTA_RHO_PATHWAY	0.917	1
KEGG_NEUROACTIVE_LIGAND_RECEPTOR_INTERACTION	1	1
BIOCARTA_ERK_PATHWAY	0.90261	1
KEGG_DRUG_METABOLISM_CYTOCHROME_P450	0.978	1
BIOCARTA_AHSP_PATHWAY	0.865302	1
BIOCARTA_NDKDYNAMIN_PATHWAY	#N/A	#N/A
BIOCARTA_NEUROTRANSMITTERS_PATHWAY	#N/A	#N/A
KEGG_VALINE_LEUCINE_AND_ISOLEUCINE_BIOSYNTHESIS	#N/A	#N/A
BIOCARTA_KREB_PATHWAY	#N/A	#N/A
BIOCARTA_PARKIN_PATHWAY	#N/A	#N/A
KEGG_PENTOSE_AND_GLUCURONATE_INTERCONVERSIONS	#N/A	#N/A

## Sheet: gene expression
Pathway	empirical-P	FDR
KEGG_P53_SIGNALING_PATHWAY	0.0005	0.02015
KEGG_HEMATOPOIETIC_CELL_LINEAGE	0.2826	0.542707
BIOCARTA_AMI_PATHWAY	0.019	0.11669
BIOCARTA_IL5_PATHWAY	1	1
BIOCARTA_INTRINSIC_PATHWAY	0.1501	0.399023
KEGG_HOMOLOGOUS_RECOMBINATION	0.0194	0.11669
KEGG_BASAL_TRANSCRIPTION_FACTORS	0.6003	0.820071
BIOCARTA_RAC1_PATHWAY	0.0094	0.0901952
KEGG_PARKINSONS_DISEASE	0.277	0.541898
BIOCARTA_CELLCYCLE_PATHWAY	0.0011	0.0295533
KEGG_GLUTATHIONE_METABOLISM	0.0915	0.307287
KEGG_ECM_RECEPTOR_INTERACTION	0.5468	0.762493
BIOCARTA_VITCB_PATHWAY	0.0072	0.0840543
BIOCARTA_AKAP95_PATHWAY	0.0685	0.250959
BIOCARTA_IGF1MTOR_PATHWAY	0.1993	0.461597
BIOCARTA_TCYTOTOXIC_PATHWAY	1	1
BIOCARTA_GATA3_PATHWAY	0.0336	0.155
BIOCARTA_PLATELETAPP_PATHWAY	0.0066	0.0806
KEGG_ALPHA_LINOLENIC_ACID_METABOLISM	0.9549	1
KEGG_SPHINGOLIPID_METABOLISM	0.0422	0.175326
KEGG_AMYOTROPHIC_LATERAL_SCLEROSIS_ALS	0.1757	0.439796
BIOCARTA_G1_PATHWAY	0.0057	0.07657
BIOCARTA_THELPER_PATHWAY	1	1
BIOCARTA_CSK_PATHWAY	0.3537	0.603988
BIOCARTA_NKT_PATHWAY	0.9982	1
BIOCARTA_ACE2_PATHWAY	0.1092	0.341144
KEGG_PEROXISOME	0.0185	0.11669
KEGG_COMPLEMENT_AND_COAGULATION_CASCADES	0.1052	0.336473
KEGG_PROTEASOME	0.8018	0.997301
BIOCARTA_CYTOKINE_PATHWAY	0.9715	1
BIOCARTA_CELL2CELL_PATHWAY	0.4353	0.669565
KEGG_LYSOSOME	0.2129	0.476659
BIOCARTA_BLYMPHOCYTE_PATHWAY	0.9373	1
KEGG_CITRATE_CYCLE_TCA_CYCLE	0.3453	0.595372
BIOCARTA_AKAPCENTROSOME_PATHWAY	0.0124	0.0942868
KEGG_PRION_DISEASES	0.0145	0.106245
KEGG_ALZHEIMERS_DISEASE	0.3108	0.569488
BIOCARTA_DREAM_PATHWAY	0.3702	0.619048
BIOCARTA_STATHMIN_PATHWAY	0.0097	0.0909093
BIOCARTA_ATRBRCA_PATHWAY	0.1069	0.339218
BIOCARTA_GABA_PATHWAY	1	1
KEGG_T_CELL_RECEPTOR_SIGNALING_PATHWAY	0.0112	0.0942868
BIOCARTA_HSP27_PATHWAY	0.0035	0.0587708
KEGG_CYSTEINE_AND_METHIONINE_METABOLISM	0.0124	0.0942868
KEGG_PRIMARY_BILE_ACID_BIOSYNTHESIS	0.3368	0.585045
KEGG_GLYCOSAMINOGLYCAN_BIOSYNTHESIS_HEPARAN_SULFATE	0.7114	0.915956
KEGG_ARACHIDONIC_ACID_METABOLISM	0.5039	0.727856
BIOCARTA_G2_PATHWAY	0.0001	0.010075
KEGG_CELL_CYCLE	0.0003	0.0151125
BIOCARTA_CK1_PATHWAY	0.3874	0.632074
BIOCARTA_VIP_PATHWAY	0.0024	0.0460571
BIOCARTA_SHH_PATHWAY	0.0238	0.133045
BIOCARTA_DNAFRAGMENT_PATHWAY	0.1263	0.360985
BIOCARTA_CHREBP2_PATHWAY	0.1489	0.399023
BIOCARTA_NDKDYNAMIN_PATHWAY	0.6392	0.847361
KEGG_JAK_STAT_SIGNALING_PATHWAY	0.0076	0.0850778
KEGG_ASTHMA	0.9095	1
KEGG_LINOLEIC_ACID_METABOLISM	0.9916	1
BIOCARTA_AKAP13_PATHWAY	0.361	0.613852
BIOCARTA_EXTRINSIC_PATHWAY	0.1365	0.38201
KEGG_CYTOKINE_CYTOKINE_RECEPTOR_INTERACTION	0.1942	0.457592
KEGG_DNA_REPLICATION	0.0348	0.155
BIOCARTA_CFTR_PATHWAY	0.6125	0.829991
KEGG_SNARE_INTERACTIONS_IN_VESICULAR_TRANSPORT	0.0013	0.0327438
KEGG_VEGF_SIGNALING_PATHWAY	0.2274	0.490065
BIOCARTA_PLCE_PATHWAY	0.5769	0.798937
BIOCARTA_BAD_PATHWAY	0.0465	0.189288
KEGG_SPLICEOSOME	0.2859	0.546055
KEGG_MELANOMA	0.8422	1
BIOCARTA_RHO_PATHWAY	0.0178	0.11669
KEGG_ADIPOCYTOKINE_SIGNALING_PATHWAY	0.0046	0.0639241
BIOCARTA_VEGF_PATHWAY	0.1783	0.443549
KEGG_LEUKOCYTE_TRANSENDOTHELIAL_MIGRATION	0.2437	0.506953
KEGG_HEDGEHOG_SIGNALING_PATHWAY	0.983	1
KEGG_ARRHYTHMOGENIC_RIGHT_VENTRICULAR_CARDIOMYOPATHY_ARVC	0.3338	0.582344
BIOCARTA_CBL_PATHWAY	0.1945	0.457592
KEGG_NEUROACTIVE_LIGAND_RECEPTOR_INTERACTION	0.8408	1
KEGG_TIGHT_JUNCTION	0.0653	0.243666
BIOCARTA_NEUROTRANSMITTERS_PATHWAY	0.9986	1
KEGG_GLYCOSYLPHOSPHATIDYLINOSITOL_GPI_ANCHOR_BIOSYNTHESIS	0.8114	1
BIOCARTA_NFAT_PATHWAY	0.0105	0.0940333
BIOCARTA_ETC_PATHWAY	0.8988	1
BIOCARTA_CHEMICAL_PATHWAY	0.0105	0.0940333
KEGG_OXIDATIVE_PHOSPHORYLATION	0.6478	0.855946
KEGG_APOPTOSIS	0.0475	0.191126
BIOCARTA_AGR_PATHWAY	0.112	0.34455
KEGG_N_GLYCAN_BIOSYNTHESIS	0.4379	0.671003
BIOCARTA_IL4_PATHWAY	0.614	0.829991
BIOCARTA_BCELLSURVIVAL_PATHWAY	0.0006	0.0219818
BIOCARTA_GLYCOLYSIS_PATHWAY	0.3262	0.576573
BIOCARTA_DC_PATHWAY	0.9615	1
BIOCARTA_PROTEASOME_PATHWAY	0.1802	0.445525
BIOCARTA_NOS1_PATHWAY	0.6089	0.829009
BIOCARTA_ATM_PATHWAY	0.0278	0.147413
KEGG_PROXIMAL_TUBULE_BICARBONATE_RECLAMATION	0.8292	1
BIOCARTA_HDAC_PATHWAY	0.0094	0.0901952
KEGG_ALDOSTERONE_REGULATED_SODIUM_REABSORPTION	0.4697	0.703677
BIOCARTA_LYM_PATHWAY	1	1
BIOCARTA_ARAP_PATHWAY	0.9347	1
BIOCARTA_IGF1R_PATHWAY	0.1896	0.457538
BIOCARTA_EIF2_PATHWAY	0.1384	0.382022
KEGG_VALINE_LEUCINE_AND_ISOLEUCINE_BIOSYNTHESIS	0.924	1
KEGG_PATHWAYS_IN_CANCER	0.2451	0.506953
BIOCARTA_GPCR_PATHWAY	0.3779	0.625633
KEGG_NOTCH_SIGNALING_PATHWAY	0.6677	0.875347
BIOCARTA_EIF_PATHWAY	0.8309	1
BIOCARTA_DEATH_PATHWAY	0.1589	0.41314
BIOCARTA_LAIR_PATHWAY	0.105	0.336473
BIOCARTA_D4GDI_PATHWAY	0.8412	1
BIOCARTA_MPR_PATHWAY	0.0073	0.0840543
BIOCARTA_LONGEVITY_PATHWAY	0.0329	0.155
BIOCARTA_CREB_PATHWAY	0.5121	0.733063
KEGG_BASAL_CELL_CARCINOMA	0.8018	0.997301
KEGG_EPITHELIAL_CELL_SIGNALING_IN_HELICOBACTER_PYLORI_INFECTION	0.2814	0.542707
BIOCARTA_PPARA_PATHWAY	0.0241	0.133045
BIOCARTA_FREE_PATHWAY	0.669	0.875347
BIOCARTA_CARM1_PATHWAY	0.4482	0.681602
KEGG_AMINOACYL_TRNA_BIOSYNTHESIS	0.077	0.277422
BIOCARTA_NO1_PATHWAY	0.2258	0.489667
KEGG_NATURAL_KILLER_CELL_MEDIATED_CYTOTOXICITY	0.8127	1
KEGG_GLYCINE_SERINE_AND_THREONINE_METABOLISM	0.7917	0.990854
BIOCARTA_MCALPAIN_PATHWAY	0.0233	0.133045
BIOCARTA_INTEGRIN_PATHWAY	0.0298	0.152018
BIOCARTA_STEM_PATHWAY	0.9288	1
KEGG_REGULATION_OF_ACTIN_CYTOSKELETON	0.5989	0.820071
KEGG_O_GLYCAN_BIOSYNTHESIS	0.6952	0.897967
BIOCARTA_UCALPAIN_PATHWAY	0.514	0.733063
KEGG_GLYCOSAMINOGLYCAN_BIOSYNTHESIS_CHONDROITIN_SULFATE	0.536	0.752641
KEGG_VIRAL_MYOCARDITIS	0.0782	0.278626
KEGG_PROTEIN_EXPORT	0.0124	0.0942868
KEGG_ADHERENS_JUNCTION	0.0044	0.0639241
BIOCARTA_ERYTH_PATHWAY	0.9874	1
BIOCARTA_NUCLEARRS_PATHWAY	0.6267	0.841748
BIOCARTA_CCR3_PATHWAY	0.633	0.844699
KEGG_DILATED_CARDIOMYOPATHY	0.2446	0.506953
BIOCARTA_AGPCR_PATHWAY	0.3085	0.569488
BIOCARTA_RANMS_PATHWAY	0.0131	0.0977648
BIOCARTA_ARF_PATHWAY	0.1505	0.399023
KEGG_BASE_EXCISION_REPAIR	0.0091	0.0901952
KEGG_HYPERTROPHIC_CARDIOMYOPATHY_HCM	0.4751	0.704806
BIOCARTA_CASPASE_PATHWAY	0.0023	0.0460571
BIOCARTA_KREB_PATHWAY	0.8199	1
BIOCARTA_CALCINEURIN_PATHWAY	0.4008	0.638428
BIOCARTA_INFLAM_PATHWAY	0.905	1
BIOCARTA_TID_PATHWAY	0.0002	0.0151125
BIOCARTA_IGF1_PATHWAY	0.2481	0.509117
BIOCARTA_PML_PATHWAY	0.9581	1
KEGG_GLYCOSAMINOGLYCAN_BIOSYNTHESIS_KERATAN_SULFATE	0.5899	0.814143
KEGG_FC_EPSILON_RI_SIGNALING_PATHWAY	0.1472	0.399023
KEGG_VIBRIO_CHOLERAE_INFECTION	0.0159	0.112416
KEGG_CHRONIC_MYELOID_LEUKEMIA	0.001	0.0287857
KEGG_GLIOMA	0.4145	0.650288
BIOCARTA_PARKIN_PATHWAY	0.6816	0.88608
KEGG_OOCYTE_MEIOSIS	0.0003	0.0151125
KEGG_TERPENOID_BACKBONE_BIOSYNTHESIS	0.091	0.307287
BIOCARTA_EDG1_PATHWAY	0.4199	0.653358
BIOCARTA_CARM_ER_PATHWAY	0.0771	0.277422
KEGG_LEISHMANIA_INFECTION	0.0035	0.0587708
BIOCARTA_MTA3_PATHWAY	0.109	0.341144
KEGG_OLFACTORY_TRANSDUCTION	0.9979	1
KEGG_NICOTINATE_AND_NICOTINAMIDE_METABOLISM	0.3315	0.580846
BIOCARTA_MITOCHONDRIA_PATHWAY	0.0339	0.155
KEGG_PYRUVATE_METABOLISM	0.7707	0.973643
KEGG_ARGININE_AND_PROLINE_METABOLISM	0.2453	0.506953
BIOCARTA_CDK5_PATHWAY	0.1453	0.398339
KEGG_MAPK_SIGNALING_PATHWAY	0.423	0.65565
KEGG_PENTOSE_PHOSPHATE_PATHWAY	0.0799	0.278626
BIOCARTA_RNA_PATHWAY	0.2828	0.542707
BIOCARTA_HIVNEF_PATHWAY	0.0082	0.0869632
BIOCARTA_TH1TH2_PATHWAY	1	1
KEGG_WNT_SIGNALING_PATHWAY	0.475	0.704806
KEGG_AMINO_SUGAR_AND_NUCLEOTIDE_SUGAR_METABOLISM	0.2101	0.473018
KEGG_ALLOGRAFT_REJECTION	0.3123	0.569488
KEGG_AXON_GUIDANCE	0.0043	0.0639241
KEGG_MTOR_SIGNALING_PATHWAY	0.0185	0.11669
KEGG_ETHER_LIPID_METABOLISM	0.4579	0.691137
BIOCARTA_WNT_PATHWAY	0.2547	0.512672
KEGG_BIOSYNTHESIS_OF_UNSATURATED_FATTY_ACIDS	0.5956	0.819204
BIOCARTA_P53HYPOXIA_PATHWAY	0.4001	0.638428
BIOCARTA_LEPTIN_PATHWAY	0.9096	1
BIOCARTA_MEF2D_PATHWAY	0.3095	0.569488
BIOCARTA_RANKL_PATHWAY	0.9676	1
BIOCARTA_CTL_PATHWAY	1	1
KEGG_HUNTINGTONS_DISEASE	0.3819	0.625633
KEGG_FOCAL_ADHESION	0.0003	0.0151125
BIOCARTA_TCRA_PATHWAY	0.9857	1
BIOCARTA_ERK_PATHWAY	0.2626	0.5239
BIOCARTA_RB_PATHWAY	0	0
BIOCARTA_GCR_PATHWAY	0.2727	0.539309
KEGG_DRUG_METABOLISM_CYTOCHROME_P450	0.7828	0.982768
BIOCARTA_IL1R_PATHWAY	0.0428	0.176004
KEGG_RENAL_CELL_CARCINOMA	0.006	0.078
KEGG_LONG_TERM_POTENTIATION	0.7443	0.949218
KEGG_BETA_ALANINE_METABOLISM	0.0157	0.112416
KEGG_SMALL_CELL_LUNG_CANCER	0.0045	0.0639241
BIOCARTA_TNFR1_PATHWAY	0.1346	0.379327
KEGG_GALACTOSE_METABOLISM	0.8643	1
BIOCARTA_CDC42RAC_PATHWAY	0.4923	0.718829
BIOCARTA_P38MAPK_PATHWAY	0.0305	0.153644
KEGG_TAURINE_AND_HYPOTAURINE_METABOLISM	0.0802	0.278626
BIOCARTA_IL6_PATHWAY	0.2203	0.486903
BIOCARTA_FIBRINOLYSIS_PATHWAY	0.9491	1
BIOCARTA_MONOCYTE_PATHWAY	0.9922	1
BIOCARTA_PTC1_PATHWAY	0	0
BIOCARTA_FMLP_PATHWAY	0.153	0.403
BIOCARTA_MET_PATHWAY	0.2356	0.504923
BIOCARTA_SRCRPTP_PATHWAY	0	0
KEGG_TGF_BETA_SIGNALING_PATHWAY	0.3241	0.576573
BIOCARTA_ETS_PATHWAY	0.2514	0.509117
KEGG_PROPANOATE_METABOLISM	0.4144	0.650288
KEGG_GLYCEROPHOSPHOLIPID_METABOLISM	0.3239	0.576573
KEGG_RIBOFLAVIN_METABOLISM	0.2957	0.562109
KEGG_GLYOXYLATE_AND_DICARBOXYLATE_METABOLISM	0.4004	0.638428
KEGG_DORSO_VENTRAL_AXIS_FORMATION	0.4836	0.712016
KEGG_LONG_TERM_DEPRESSION	0.2241	0.489667
BIOCARTA_IL10_PATHWAY	0.6742	0.879296
KEGG_MISMATCH_REPAIR	0.0008	0.0268667
BIOCARTA_SPRY_PATHWAY	0.1719	0.435696
BIOCARTA_TCAPOPTOSIS_PATHWAY	1	1
KEGG_GLYCEROLIPID_METABOLISM	0.1696	0.432587
BIOCARTA_HIF_PATHWAY	0.0016	0.0379294
BIOCARTA_NKCELLS_PATHWAY	0.3688	0.619048
KEGG_GLYCOSPHINGOLIPID_BIOSYNTHESIS_LACTO_AND_NEOLACTO_SERIES	0.3078	0.569488
KEGG_CIRCADIAN_RHYTHM_MAMMAL	0.2144	0.477366
KEGG_VASCULAR_SMOOTH_MUSCLE_CONTRACTION	0.163	0.421083
BIOCARTA_SARS_PATHWAY	0.938	1
BIOCARTA_BARRESTIN_SRC_PATHWAY	0.4977	0.724091
KEGG_SELENOAMINO_ACID_METABOLISM	0.1143	0.348961
BIOCARTA_SALMONELLA_PATHWAY	1	1
KEGG_PORPHYRIN_AND_CHLOROPHYLL_METABOLISM	0.9931	1
KEGG_CALCIUM_SIGNALING_PATHWAY	0.2744	0.53943
KEGG_CARDIAC_MUSCLE_CONTRACTION	0.8492	1
BIOCARTA_GRANULOCYTES_PATHWAY	0.391	0.632823
KEGG_GLYCOSPHINGOLIPID_BIOSYNTHESIS_GANGLIO_SERIES	0.4199	0.653358
KEGG_STEROID_BIOSYNTHESIS	0.036	0.157696
BIOCARTA_FEEDER_PATHWAY	0.0344	0.155
KEGG_MATURITY_ONSET_DIABETES_OF_THE_YOUNG	0.9853	1
KEGG_RENIN_ANGIOTENSIN_SYSTEM	0.3072	0.569488
KEGG_FC_GAMMA_R_MEDIATED_PHAGOCYTOSIS	0.0546	0.211575
KEGG_TRYPTOPHAN_METABOLISM	0.3199	0.576573
BIOCARTA_FAS_PATHWAY	0.0343	0.155
KEGG_PATHOGENIC_ESCHERICHIA_COLI_INFECTION	0.1219	0.354582
KEGG_PHOSPHATIDYLINOSITOL_SIGNALING_SYSTEM	0.8927	1
BIOCARTA_RARRXR_PATHWAY	0.996	1
BIOCARTA_ASBCELL_PATHWAY	0.9895	1
BIOCARTA_P35ALZHEIMERS_PATHWAY	0.0799	0.278626
KEGG_MELANOGENESIS	0.3115	0.569488
BIOCARTA_NO2IL12_PATHWAY	1	1
BIOCARTA_VDR_PATHWAY	0.6525	0.859338
KEGG_AUTOIMMUNE_THYROID_DISEASE	0.3161	0.573821
KEGG_ENDOMETRIAL_CANCER	0.6158	0.829991
KEGG_GNRH_SIGNALING_PATHWAY	0.1163	0.349768
BIOCARTA_CTLA4_PATHWAY	0.9999	1
KEGG_PURINE_METABOLISM	0.0117	0.0942868
KEGG_HISTIDINE_METABOLISM	0.3512	0.602271
KEGG_ANTIGEN_PROCESSING_AND_PRESENTATION	0.9104	1
KEGG_PYRIMIDINE_METABOLISM	0.0384	0.164594
KEGG_NUCLEOTIDE_EXCISION_REPAIR	0.0991	0.326625
KEGG_STARCH_AND_SUCROSE_METABOLISM	0.9772	1
KEGG_ABC_TRANSPORTERS	0.4684	0.703677
KEGG_RIBOSOME	1	1
KEGG_GLYCOSPHINGOLIPID_BIOSYNTHESIS_GLOBO_SERIES	0.9498	1
BIOCARTA_SET_PATHWAY	0.9628	1
BIOCARTA_MAL_PATHWAY	0.1846	0.449612
KEGG_GLYCOSAMINOGLYCAN_DEGRADATION	0.5151	0.733063
KEGG_FATTY_ACID_METABOLISM	0.3795	0.625633
KEGG_PROGESTERONE_MEDIATED_OOCYTE_MATURATION	0.0004	0.0179111
KEGG_NITROGEN_METABOLISM	0.8127	1
BIOCARTA_AHSP_PATHWAY	0.8615	1
KEGG_UBIQUITIN_MEDIATED_PROTEOLYSIS	0.035	0.155
KEGG_NON_HOMOLOGOUS_END_JOINING	0.4841	0.712016
KEGG_PANTOTHENATE_AND_COA_BIOSYNTHESIS	0.0124	0.0942868
BIOCARTA_NGF_PATHWAY	0.3213	0.576573
BIOCARTA_RACCYCD_PATHWAY	0.1	0.326625
BIOCARTA_CTCF_PATHWAY	0.0619	0.235337
BIOCARTA_BIOPEPTIDES_PATHWAY	0.0338	0.155
KEGG_PPAR_SIGNALING_PATHWAY	0.1376	0.382022
KEGG_FRUCTOSE_AND_MANNOSE_METABOLISM	0.4472	0.681602
KEGG_VASOPRESSIN_REGULATED_WATER_REABSORPTION	0.0344	0.155
BIOCARTA_TPO_PATHWAY	0.1839	0.449612
KEGG_INTESTINAL_IMMUNE_NETWORK_FOR_IGA_PRODUCTION	0.4757	0.704806
BIOCARTA_EPO_PATHWAY	0.0411	0.172534
BIOCARTA_ACH_PATHWAY	0.9715	1
KEGG_METABOLISM_OF_XENOBIOTICS_BY_CYTOCHROME_P450	0.956	1
KEGG_PENTOSE_AND_GLUCURONATE_INTERCONVERSIONS	0.9998	1
BIOCARTA_ACTINY_PATHWAY	0.7385	0.944811
BIOCARTA_IL2_PATHWAY	0.3457	0.595372
KEGG_LYSINE_DEGRADATION	0.1563	0.409019
KEGG_ASCORBATE_AND_ALDARATE_METABOLISM	1	1
KEGG_BLADDER_CANCER	0.001	0.0287857
BIOCARTA_INSULIN_PATHWAY	0.1005	0.326625
KEGG_GAP_JUNCTION	0.0046	0.0639241
KEGG_PANCREATIC_CANCER	0.002	0.0447778
KEGG_ONE_CARBON_POOL_BY_FOLATE	0.3287	0.578455
BIOCARTA_NFKB_PATHWAY	0.3628	0.614321
BIOCARTA_TOB1_PATHWAY	0.0954	0.317737
KEGG_REGULATION_OF_AUTOPHAGY	0.838	1
KEGG_GLYCOLYSIS_GLUCONEOGENESIS	0.1852	0.449612
KEGG_NON_SMALL_CELL_LUNG_CANCER	0.0265	0.142393
KEGG_B_CELL_RECEPTOR_SIGNALING_PATHWAY	0.0333	0.155
KEGG_RNA_DEGRADATION	0.2368	0.504923
KEGG_NEUROTROPHIN_SIGNALING_PATHWAY	0.197	0.458908
BIOCARTA_ALK_PATHWAY	0.1649	0.423278
BIOCARTA_IL17_PATHWAY	1	1
BIOCARTA_PDGF_PATHWAY	0.191	0.457592
BIOCARTA_PITX2_PATHWAY	0.9968	1
BIOCARTA_ECM_PATHWAY	0.0528	0.206586
BIOCARTA_RAS_PATHWAY	0.4147	0.650288
KEGG_CELL_ADHESION_MOLECULES_CAMS	0.5019	0.727574
KEGG_ENDOCYTOSIS	0.226	0.489667
BIOCARTA_P27_PATHWAY	0.0228	0.133045
BIOCARTA_RAB_PATHWAY	0.9949	1
KEGG_PROSTATE_CANCER	0.0065	0.0806
KEGG_INSULIN_SIGNALING_PATHWAY	0.273	0.539309
KEGG_RNA_POLYMERASE	0.8678	1
KEGG_ERBB_SIGNALING_PATHWAY	0.4311	0.665645
KEGG_CYTOSOLIC_DNA_SENSING_PATHWAY	0.3117	0.569488
KEGG_CHEMOKINE_SIGNALING_PATHWAY	0.0194	0.11669
BIOCARTA_PYK2_PATHWAY	0.2489	0.509117
BIOCARTA_MAPK_PATHWAY	0.0298	0.152018
BIOCARTA_AT1R_PATHWAY	0.1177	0.351356

## Sheet: survival analysis
Pathway	Logrank-P	FDR
KEGG_P53_SIGNALING_PATHWAY	0.000876998	0.0278826
KEGG_HEMATOPOIETIC_CELL_LINEAGE	0.0158246	0.068472
BIOCARTA_AMI_PATHWAY	0.204077	0.31534
BIOCARTA_IL5_PATHWAY	0.000376244	0.024749
BIOCARTA_INTRINSIC_PATHWAY	0.067609	0.151369
KEGG_HOMOLOGOUS_RECOMBINATION	0.0751449	0.162814
KEGG_BASAL_TRANSCRIPTION_FACTORS	0.752209	0.806224
BIOCARTA_RAC1_PATHWAY	0.454238	0.556147
KEGG_PARKINSONS_DISEASE	0.627082	0.71187
BIOCARTA_CELLCYCLE_PATHWAY	0.00393313	0.0337711
KEGG_GLUTATHIONE_METABOLISM	0.196862	0.310803
KEGG_ECM_RECEPTOR_INTERACTION	0.0139589	0.0661758
BIOCARTA_VITCB_PATHWAY	0.301246	0.406027
BIOCARTA_AKAP95_PATHWAY	0.0101329	0.0590298
BIOCARTA_IGF1MTOR_PATHWAY	0.0801843	0.165714
BIOCARTA_TCYTOTOXIC_PATHWAY	0.00685445	0.0484697
BIOCARTA_GATA3_PATHWAY	0.631849	0.713263
BIOCARTA_PLATELETAPP_PATHWAY	0.143438	0.254728
KEGG_ALPHA_LINOLENIC_ACID_METABOLISM	0.173673	0.289216
KEGG_SPHINGOLIPID_METABOLISM	0.0831678	0.171003
KEGG_AMYOTROPHIC_LATERAL_SCLEROSIS_ALS	0.176321	0.290574
BIOCARTA_G1_PATHWAY	0.00148455	0.0278826
BIOCARTA_THELPER_PATHWAY	0.00402237	0.0337711
BIOCARTA_CSK_PATHWAY	0.0414765	0.114486
BIOCARTA_NKT_PATHWAY	0.0120977	0.0609421
BIOCARTA_ACE2_PATHWAY	0.205584	0.31534
KEGG_PEROXISOME	0.32394	0.426626
KEGG_COMPLEMENT_AND_COAGULATION_CASCADES	0.119438	0.22465
KEGG_PROTEASOME	0.206575	0.31534
BIOCARTA_CYTOKINE_PATHWAY	0.262394	0.369417
BIOCARTA_CELL2CELL_PATHWAY	0.260239	0.369417
KEGG_LYSOSOME	0.172531	0.288506
BIOCARTA_BLYMPHOCYTE_PATHWAY	0.05304	0.127407
KEGG_CITRATE_CYCLE_TCA_CYCLE	0.868396	0.904299
BIOCARTA_AKAPCENTROSOME_PATHWAY	0.109408	0.211977
KEGG_PRION_DISEASES	0.00639693	0.0468721
KEGG_ALZHEIMERS_DISEASE	0.595128	0.685247
BIOCARTA_DREAM_PATHWAY	0.551346	0.645908
BIOCARTA_STATHMIN_PATHWAY	0.00278033	0.0320135
BIOCARTA_ATRBRCA_PATHWAY	0.0760176	0.163366
BIOCARTA_GABA_PATHWAY	0.932836	0.952507
KEGG_T_CELL_RECEPTOR_SIGNALING_PATHWAY	0.00244992	0.0317825
BIOCARTA_HSP27_PATHWAY	0.0990957	0.197948
KEGG_CYSTEINE_AND_METHIONINE_METABOLISM	0.0156655	0.068472
KEGG_PRIMARY_BILE_ACID_BIOSYNTHESIS	0.00766327	0.0501993
KEGG_GLYCOSAMINOGLYCAN_BIOSYNTHESIS_HEPARAN_SULFATE	0.0778217	0.164107
KEGG_ARACHIDONIC_ACID_METABOLISM	0.012431	0.061848
BIOCARTA_G2_PATHWAY	0.00616021	0.0459734
KEGG_CELL_CYCLE	0.000715182	0.0278826
BIOCARTA_CK1_PATHWAY	0.475887	0.575924
BIOCARTA_VIP_PATHWAY	0.533606	0.629568
BIOCARTA_SHH_PATHWAY	0.212443	0.320654
BIOCARTA_DNAFRAGMENT_PATHWAY	0.188206	0.30164
BIOCARTA_CHREBP2_PATHWAY	0.905923	0.933726
BIOCARTA_NDKDYNAMIN_PATHWAY	0.600524	0.689462
KEGG_JAK_STAT_SIGNALING_PATHWAY	0.168535	0.284183
KEGG_ASTHMA	0.218086	0.323119
KEGG_LINOLEIC_ACID_METABOLISM	0.152257	0.267121
BIOCARTA_AKAP13_PATHWAY	0.224176	0.327329
BIOCARTA_EXTRINSIC_PATHWAY	0.504323	0.601308
KEGG_CYTOKINE_CYTOKINE_RECEPTOR_INTERACTION	0.0407428	0.113237
KEGG_DNA_REPLICATION	0.0245827	0.0832558
BIOCARTA_CFTR_PATHWAY	0.654598	0.725511
KEGG_SNARE_INTERACTIONS_IN_VESICULAR_TRANSPORT	0.0166707	0.068472
KEGG_VEGF_SIGNALING_PATHWAY	0.790942	0.841028
BIOCARTA_PLCE_PATHWAY	0.557066	0.648836
BIOCARTA_BAD_PATHWAY	0.45044	0.553437
KEGG_SPLICEOSOME	0.181556	0.295029
KEGG_MELANOMA	0.00719128	0.049967
BIOCARTA_RHO_PATHWAY	0.767305	0.818053
KEGG_ADIPOCYTOKINE_SIGNALING_PATHWAY	0.064878	0.146887
BIOCARTA_VEGF_PATHWAY	0.162528	0.276367
KEGG_LEUKOCYTE_TRANSENDOTHELIAL_MIGRATION	0.00969615	0.0576125
KEGG_HEDGEHOG_SIGNALING_PATHWAY	0.0234473	0.0823352
KEGG_ARRHYTHMOGENIC_RIGHT_VENTRICULAR_CARDIOMYOPATHY_ARVC	0.0210186	0.07919
BIOCARTA_CBL_PATHWAY	0.279657	0.384648
KEGG_NEUROACTIVE_LIGAND_RECEPTOR_INTERACTION	0.0252632	0.0834531
KEGG_TIGHT_JUNCTION	0.00371438	0.0335703
BIOCARTA_NEUROTRANSMITTERS_PATHWAY	0.133372	0.24364
KEGG_GLYCOSYLPHOSPHATIDYLINOSITOL_GPI_ANCHOR_BIOSYNTHESIS	0.00421157	0.034152
BIOCARTA_NFAT_PATHWAY	0.0019188	0.0297413
BIOCARTA_ETC_PATHWAY	0.851113	0.893225
BIOCARTA_CHEMICAL_PATHWAY	0.0248	0.0832865
KEGG_OXIDATIVE_PHOSPHORYLATION	0.997375	0.999838
KEGG_APOPTOSIS	0.289912	0.394711
BIOCARTA_AGR_PATHWAY	0.223616	0.327329
KEGG_N_GLYCAN_BIOSYNTHESIS	0.0637249	0.145916
BIOCARTA_IL4_PATHWAY	0.670693	0.735277
BIOCARTA_BCELLSURVIVAL_PATHWAY	0.00399359	0.0337711
BIOCARTA_GLYCOLYSIS_PATHWAY	0.20741	0.315419
BIOCARTA_DC_PATHWAY	0.00374855	0.0335703
BIOCARTA_PROTEASOME_PATHWAY	0.765298	0.818053
BIOCARTA_NOS1_PATHWAY	0.306819	0.40943
BIOCARTA_ATM_PATHWAY	0.00112765	0.0278826
KEGG_PROXIMAL_TUBULE_BICARBONATE_RECLAMATION	0.0472312	0.122444
BIOCARTA_HDAC_PATHWAY	0.000934904	0.0278826
KEGG_ALDOSTERONE_REGULATED_SODIUM_REABSORPTION	0.0448632	0.118947
BIOCARTA_LYM_PATHWAY	0.378487	0.483038
BIOCARTA_ARAP_PATHWAY	0.257782	0.369417
BIOCARTA_IGF1R_PATHWAY	0.0058294	0.0443255
BIOCARTA_EIF2_PATHWAY	0.0534287	0.127407
KEGG_VALINE_LEUCINE_AND_ISOLEUCINE_BIOSYNTHESIS	0.201791	0.314196
KEGG_PATHWAYS_IN_CANCER	0.00336003	0.0335703
BIOCARTA_GPCR_PATHWAY	0.980685	0.98804
KEGG_NOTCH_SIGNALING_PATHWAY	0.00358404	0.0335703
BIOCARTA_EIF_PATHWAY	0.945294	0.95958
BIOCARTA_DEATH_PATHWAY	0.0778921	0.164107
BIOCARTA_LAIR_PATHWAY	0.103515	0.204269
BIOCARTA_D4GDI_PATHWAY	0.0280658	0.0897661
BIOCARTA_MPR_PATHWAY	0.116081	0.220664
BIOCARTA_LONGEVITY_PATHWAY	0.706709	0.765601
BIOCARTA_CREB_PATHWAY	0.426087	0.530679
KEGG_BASAL_CELL_CARCINOMA	0.00230065	0.0317825
KEGG_EPITHELIAL_CELL_SIGNALING_IN_HELICOBACTER_PYLORI_INFECTION	0.637141	0.717228
BIOCARTA_PPARA_PATHWAY	0.205946	0.31534
BIOCARTA_FREE_PATHWAY	0.188524	0.30164
BIOCARTA_CARM1_PATHWAY	0.159067	0.273949
KEGG_AMINOACYL_TRNA_BIOSYNTHESIS	0.258949	0.369417
BIOCARTA_NO1_PATHWAY	0.436673	0.538163
KEGG_NATURAL_KILLER_CELL_MEDIATED_CYTOTOXICITY	0.047803	0.122705
KEGG_GLYCINE_SERINE_AND_THREONINE_METABOLISM	0.0524376	0.127407
BIOCARTA_MCALPAIN_PATHWAY	0.180774	0.294947
BIOCARTA_INTEGRIN_PATHWAY	0.296963	0.40295
BIOCARTA_STEM_PATHWAY	0.216537	0.322574
KEGG_REGULATION_OF_ACTIN_CYTOSKELETON	0.0238484	0.0828528
KEGG_O_GLYCAN_BIOSYNTHESIS	0.000930607	0.0278826
BIOCARTA_UCALPAIN_PATHWAY	0.0225485	0.0804162
KEGG_GLYCOSAMINOGLYCAN_BIOSYNTHESIS_CHONDROITIN_SULFATE	0.630414	0.713263
KEGG_VIRAL_MYOCARDITIS	0.0130171	0.0632036
KEGG_PROTEIN_EXPORT	0.162026	0.276367
KEGG_ADHERENS_JUNCTION	0.195282	0.309838
BIOCARTA_ERYTH_PATHWAY	0.212215	0.320654
BIOCARTA_NUCLEARRS_PATHWAY	0.419675	0.526882
BIOCARTA_CCR3_PATHWAY	0.387874	0.491551
KEGG_DILATED_CARDIOMYOPATHY	0.0614204	0.143078
BIOCARTA_AGPCR_PATHWAY	0.0418646	0.114772
BIOCARTA_RANMS_PATHWAY	0.00954385	0.0576125
BIOCARTA_ARF_PATHWAY	0.00685551	0.0484697
KEGG_BASE_EXCISION_REPAIR	0.01683	0.068472
KEGG_HYPERTROPHIC_CARDIOMYOPATHY_HCM	0.104415	0.204269
BIOCARTA_CASPASE_PATHWAY	0.261607	0.369417
BIOCARTA_KREB_PATHWAY	0.00754833	0.0501993
BIOCARTA_CALCINEURIN_PATHWAY	0.015584	0.068472
BIOCARTA_INFLAM_PATHWAY	0.176463	0.290574
BIOCARTA_TID_PATHWAY	0.073394	0.160749
BIOCARTA_IGF1_PATHWAY	0.0519881	0.127407
BIOCARTA_PML_PATHWAY	0.0201312	0.0780083
KEGG_GLYCOSAMINOGLYCAN_BIOSYNTHESIS_KERATAN_SULFATE	0.0512021	0.127407
KEGG_FC_EPSILON_RI_SIGNALING_PATHWAY	0.378759	0.483038
KEGG_VIBRIO_CHOLERAE_INFECTION	0.239671	0.348691
KEGG_CHRONIC_MYELOID_LEUKEMIA	0.0297523	0.0917677
KEGG_GLIOMA	0.000374495	0.024749
BIOCARTA_PARKIN_PATHWAY	0.0579068	0.137273
KEGG_OOCYTE_MEIOSIS	0.000879445	0.0278826
KEGG_TERPENOID_BACKBONE_BIOSYNTHESIS	0.794331	0.842409
BIOCARTA_EDG1_PATHWAY	0.00972122	0.0576125
BIOCARTA_CARM_ER_PATHWAY	0.893284	0.92306
KEGG_LEISHMANIA_INFECTION	0.0219436	0.07919
BIOCARTA_MTA3_PATHWAY	0.975605	0.985386
KEGG_OLFACTORY_TRANSDUCTION	0.078185	0.164107
KEGG_NICOTINATE_AND_NICOTINAMIDE_METABOLISM	0.0141219	0.0661758
BIOCARTA_MITOCHONDRIA_PATHWAY	0.657161	0.725578
KEGG_PYRUVATE_METABOLISM	0.60221	0.689462
KEGG_ARGININE_AND_PROLINE_METABOLISM	0.0245842	0.0832558
BIOCARTA_CDK5_PATHWAY	0.846346	0.890541
KEGG_MAPK_SIGNALING_PATHWAY	0.0343974	0.101716
KEGG_PENTOSE_PHOSPHATE_PATHWAY	0.677701	0.738145
BIOCARTA_RNA_PATHWAY	0.0216571	0.07919
BIOCARTA_HIVNEF_PATHWAY	0.534274	0.629568
BIOCARTA_TH1TH2_PATHWAY	0.0431331	0.117087
KEGG_WNT_SIGNALING_PATHWAY	0.201928	0.314196
KEGG_AMINO_SUGAR_AND_NUCLEOTIDE_SUGAR_METABOLISM	0.362776	0.470092
KEGG_ALLOGRAFT_REJECTION	0.0885875	0.180307
KEGG_AXON_GUIDANCE	0.0163076	0.068472
KEGG_MTOR_SIGNALING_PATHWAY	0.0127435	0.0626295
KEGG_ETHER_LIPID_METABOLISM	0.0290583	0.0914117
BIOCARTA_WNT_PATHWAY	0.166374	0.281717
KEGG_BIOSYNTHESIS_OF_UNSATURATED_FATTY_ACIDS	0.200982	0.314196
BIOCARTA_P53HYPOXIA_PATHWAY	0.305649	0.409225
BIOCARTA_LEPTIN_PATHWAY	0.176652	0.290574
BIOCARTA_MEF2D_PATHWAY	0.0795089	0.165714
BIOCARTA_RANKL_PATHWAY	0.0452963	0.11931
BIOCARTA_CTL_PATHWAY	0.00359077	0.0335703
KEGG_HUNTINGTONS_DISEASE	0.262504	0.369417
KEGG_FOCAL_ADHESION	0.0733147	0.160749
BIOCARTA_TCRA_PATHWAY	0.0181795	0.0725379
BIOCARTA_ERK_PATHWAY	0.0167257	0.068472
BIOCARTA_RB_PATHWAY	0.0344302	0.101716
BIOCARTA_GCR_PATHWAY	0.812051	0.858941
KEGG_DRUG_METABOLISM_CYTOCHROME_P450	0.0762104	0.163366
BIOCARTA_IL1R_PATHWAY	0.153658	0.267121
KEGG_RENAL_CELL_CARCINOMA	0.135693	0.245222
KEGG_LONG_TERM_POTENTIATION	0.119851	0.22465
KEGG_BETA_ALANINE_METABOLISM	0.0473975	0.122444
KEGG_SMALL_CELL_LUNG_CANCER	0.00260926	0.0317825
BIOCARTA_TNFR1_PATHWAY	0.135363	0.245222
KEGG_GALACTOSE_METABOLISM	0.153777	0.267121
BIOCARTA_CDC42RAC_PATHWAY	0.130417	0.241091
BIOCARTA_P38MAPK_PATHWAY	0.216917	0.322574
KEGG_TAURINE_AND_HYPOTAURINE_METABOLISM	0.157487	0.272392
BIOCARTA_IL6_PATHWAY	0.327498	0.429908
BIOCARTA_FIBRINOLYSIS_PATHWAY	0.0521805	0.127407
BIOCARTA_MONOCYTE_PATHWAY	0.197433	0.310803
BIOCARTA_PTC1_PATHWAY	0.011638	0.0608335
BIOCARTA_FMLP_PATHWAY	0.0167581	0.068472
BIOCARTA_MET_PATHWAY	0.503676	0.601308
BIOCARTA_SRCRPTP_PATHWAY	0.036852	0.105798
KEGG_TGF_BETA_SIGNALING_PATHWAY	0.115246	0.220113
BIOCARTA_ETS_PATHWAY	0.570341	0.662385
KEGG_PROPANOATE_METABOLISM	0.00267257	0.0317825
KEGG_GLYCEROPHOSPHOLIPID_METABOLISM	0.0187388	0.073318
KEGG_RIBOFLAVIN_METABOLISM	0.178537	0.292481
KEGG_GLYOXYLATE_AND_DICARBOXYLATE_METABOLISM	0.0637071	0.145916
KEGG_DORSO_VENTRAL_AXIS_FORMATION	0.246398	0.355908
KEGG_LONG_TERM_DEPRESSION	0.00100411	0.0278826
BIOCARTA_IL10_PATHWAY	0.319123	0.421661
KEGG_MISMATCH_REPAIR	0.00166379	0.0279378
BIOCARTA_SPRY_PATHWAY	0.143482	0.254728
BIOCARTA_TCAPOPTOSIS_PATHWAY	0.0220081	0.07919
KEGG_GLYCEROLIPID_METABOLISM	0.015821	0.068472
BIOCARTA_HIF_PATHWAY	0.427967	0.530679
BIOCARTA_NKCELLS_PATHWAY	0.283739	0.387616
KEGG_GLYCOSPHINGOLIPID_BIOSYNTHESIS_LACTO_AND_NEOLACTO_SERIES	0.000103667	0.024749
KEGG_CIRCADIAN_RHYTHM_MAMMAL	0.667867	0.735277
KEGG_VASCULAR_SMOOTH_MUSCLE_CONTRACTION	0.0740455	0.161299
BIOCARTA_SARS_PATHWAY	0.0234952	0.0823352
BIOCARTA_BARRESTIN_SRC_PATHWAY	0.611329	0.69792
KEGG_SELENOAMINO_ACID_METABOLISM	0.0263619	0.0863727
BIOCARTA_SALMONELLA_PATHWAY	0.67142	0.735277
KEGG_PORPHYRIN_AND_CHLOROPHYLL_METABOLISM	0.187804	0.30164
KEGG_CALCIUM_SIGNALING_PATHWAY	0.0110951	0.0608335
KEGG_CARDIAC_MUSCLE_CONTRACTION	0.381139	0.48454
BIOCARTA_GRANULOCYTES_PATHWAY	0.0324804	0.0976837
KEGG_GLYCOSPHINGOLIPID_BIOSYNTHESIS_GANGLIO_SERIES	0.370215	0.475148
KEGG_STEROID_BIOSYNTHESIS	0.0104693	0.0590298
BIOCARTA_FEEDER_PATHWAY	0.0114933	0.0608335
KEGG_MATURITY_ONSET_DIABETES_OF_THE_YOUNG	0.26321	0.369417
KEGG_RENIN_ANGIOTENSIN_SYSTEM	0.987748	0.992674
KEGG_FC_GAMMA_R_MEDIATED_PHAGOCYTOSIS	0.478205	0.576996
KEGG_TRYPTOPHAN_METABOLISM	0.000273165	0.024749
BIOCARTA_FAS_PATHWAY	0.101143	0.200791
KEGG_PATHOGENIC_ESCHERICHIA_COLI_INFECTION	0.645388	0.722789
KEGG_PHOSPHATIDYLINOSITOL_SIGNALING_SYSTEM	0.000667403	0.0278826
BIOCARTA_RARRXR_PATHWAY	0.0372786	0.105798
BIOCARTA_ASBCELL_PATHWAY	0.0292608	0.0914117
BIOCARTA_P35ALZHEIMERS_PATHWAY	0.28346	0.387616
KEGG_MELANOGENESIS	0.00135718	0.0278826
BIOCARTA_NO2IL12_PATHWAY	0.0034955	0.0335703
BIOCARTA_VDR_PATHWAY	0.349583	0.45507
KEGG_AUTOIMMUNE_THYROID_DISEASE	0.171079	0.28727
KEGG_ENDOMETRIAL_CANCER	0.205306	0.31534
KEGG_GNRH_SIGNALING_PATHWAY	0.002565	0.0317825
BIOCARTA_CTLA4_PATHWAY	0.0298302	0.0917677
KEGG_PURINE_METABOLISM	0.00287622	0.0321977
KEGG_HISTIDINE_METABOLISM	0.00941589	0.0576125
KEGG_ANTIGEN_PROCESSING_AND_PRESENTATION	0.6553	0.725511
KEGG_PYRIMIDINE_METABOLISM	0.113224	0.217282
KEGG_NUCLEOTIDE_EXCISION_REPAIR	0.0525787	0.127407
KEGG_STARCH_AND_SUCROSE_METABOLISM	0.0184398	0.0728555
KEGG_ABC_TRANSPORTERS	0.0902072	0.182681
KEGG_RIBOSOME	0.366773	0.473749
KEGG_GLYCOSPHINGOLIPID_BIOSYNTHESIS_GLOBO_SERIES	0.276469	0.381565
BIOCARTA_SET_PATHWAY	0.14258	0.254728
BIOCARTA_MAL_PATHWAY	0.264	0.369417
KEGG_GLYCOSAMINOGLYCAN_DEGRADATION	0.1334	0.24364
KEGG_FATTY_ACID_METABOLISM	0.00161851	0.0279378
KEGG_PROGESTERONE_MEDIATED_OOCYTE_MATURATION	0.0092059	0.0576125
KEGG_NITROGEN_METABOLISM	0.00553986	0.0429339
BIOCARTA_AHSP_PATHWAY	0.0163842	0.068472
KEGG_UBIQUITIN_MEDIATED_PROTEOLYSIS	0.05319	0.127407
KEGG_NON_HOMOLOGOUS_END_JOINING	0.422392	0.528646
KEGG_PANTOTHENATE_AND_COA_BIOSYNTHESIS	0.304155	0.408582
BIOCARTA_NGF_PATHWAY	0.470716	0.571381
BIOCARTA_RACCYCD_PATHWAY	0.00423722	0.034152
BIOCARTA_CTCF_PATHWAY	0.0105463	0.0590298
BIOCARTA_BIOPEPTIDES_PATHWAY	0.0150862	0.068472
KEGG_PPAR_SIGNALING_PATHWAY	0.0270787	0.0880059
KEGG_FRUCTOSE_AND_MANNOSE_METABOLISM	0.0386001	0.108782
KEGG_VASOPRESSIN_REGULATED_WATER_REABSORPTION	0.0781491	0.164107
BIOCARTA_TPO_PATHWAY	0.316394	0.41943
KEGG_INTESTINAL_IMMUNE_NETWORK_FOR_IGA_PRODUCTION	0.503389	0.601308
BIOCARTA_EPO_PATHWAY	0.0666467	0.150048
BIOCARTA_ACH_PATHWAY	0.0117437	0.0608335
KEGG_METABOLISM_OF_XENOBIOTICS_BY_CYTOCHROME_P450	0.096487	0.194421
KEGG_PENTOSE_AND_GLUCURONATE_INTERCONVERSIONS	0.0504851	0.127159
BIOCARTA_ACTINY_PATHWAY	0.223594	0.327329
BIOCARTA_IL2_PATHWAY	0.129911	0.241091
KEGG_LYSINE_DEGRADATION	0.21454	0.322574
KEGG_ASCORBATE_AND_ALDARATE_METABOLISM	0.0169906	0.068472
KEGG_BLADDER_CANCER	0.0014393	0.0278826
BIOCARTA_INSULIN_PATHWAY	0.0117742	0.0608335
KEGG_GAP_JUNCTION	0.160753	0.275674
KEGG_PANCREATIC_CANCER	0.010414	0.0590298
KEGG_ONE_CARBON_POOL_BY_FOLATE	0.0525963	0.127407
BIOCARTA_NFKB_PATHWAY	0.118384	0.223984
BIOCARTA_TOB1_PATHWAY	0.0322397	0.0976837
KEGG_REGULATION_OF_AUTOPHAGY	0.0440005	0.118215
KEGG_GLYCOLYSIS_GLUCONEOGENESIS	0.00207354	0.0309496
KEGG_NON_SMALL_CELL_LUNG_CANCER	0.554922	0.648214
KEGG_B_CELL_RECEPTOR_SIGNALING_PATHWAY	0.873652	0.907427
KEGG_RNA_DEGRADATION	0.12986	0.241091
KEGG_NEUROTROPHIN_SIGNALING_PATHWAY	0.107236	0.208773
BIOCARTA_ALK_PATHWAY	0.720869	0.778848
BIOCARTA_IL17_PATHWAY	0.0141077	0.0661758
BIOCARTA_PDGF_PATHWAY	0.000429883	0.024749
BIOCARTA_PITX2_PATHWAY	0.613294	0.698185
BIOCARTA_ECM_PATHWAY	0.021955	0.07919
BIOCARTA_RAS_PATHWAY	0.370034	0.475148
KEGG_CELL_ADHESION_MOLECULES_CAMS	0.0352272	0.102874
KEGG_ENDOCYTOSIS	0.0084163	0.0538376
BIOCARTA_P27_PATHWAY	0.00772297	0.0501993
BIOCARTA_RAB_PATHWAY	0.649923	0.723533
KEGG_PROSTATE_CANCER	0.00189847	0.0297413
KEGG_INSULIN_SIGNALING_PATHWAY	0.0484648	0.122838
KEGG_RNA_POLYMERASE	0.572068	0.662481
KEGG_ERBB_SIGNALING_PATHWAY	0.00149896	0.0278826
KEGG_CYTOSOLIC_DNA_SENSING_PATHWAY	0.152698	0.267121
KEGG_CHEMOKINE_SIGNALING_PATHWAY	0.00766923	0.0501993
BIOCARTA_PYK2_PATHWAY	0.141299	0.254211
BIOCARTA_MAPK_PATHWAY	0.927029	0.950617
BIOCARTA_AT1R_PATHWAY	0.933599	0.952507
