# Supplementary material for: Meta-dimensional data integration identifies critical pathways for susceptibility, tumorigenesis and progression of endometrial cancer
Source: Oncotarget. 2016 Jul 9;7(34):55249–63. doi: 10.18632/oncotarget.10509 (PMC5342415; doi:10.18632/oncotarget.10509)
Supplement: Supplementary file 5 [file oncotarget-07-55249-s005.xlsx]

## Sheet: Rankings and permutation test
Pathway	GWAS	exome-Seq	RNA-Seq	Survival	Average rankings	empirical P
KEGG_P53_SIGNALING_PATHWAY	1	64	10	11.5	21.625	0.0003
BIOCARTA_CELLCYCLE_PATHWAY	10	139	15	37	50.25	0.0056
BIOCARTA_IGF1MTOR_PATHWAY	15	6	139	156.5	79.125	0.0409
BIOCARTA_RAC1_PATHWAY	8	14	37	268	81.75	0.0466
BIOCARTA_IL5_PATHWAY	4	78	289	3	93.5	0.0753
KEGG_HOMOLOGOUS_RECOMBINATION	6	180	54.5	149	97.375	0.0886
BIOCARTA_AKAP95_PATHWAY	14	236	88	59.5	99.375	0.0963
KEGG_SPHINGOLIPID_METABOLISM	20	141	80	158	99.75	0.0986
BIOCARTA_PLATELETAPP_PATHWAY	18	168	30.5	183	99.875	0.0988
BIOCARTA_VITCB_PATHWAY	13	132	32.5	245	105.625	0.1211
KEGG_HEMATOPOIETIC_CELL_LINEAGE	2	189	164	79.5	108.625	0.1338
BIOCARTA_INTRINSIC_PATHWAY	5	208	118.5	145	119.125	0.1887
BIOCARTA_GATA3_PATHWAY	17	104	71.5	288.5	120.25	0.1962
BIOCARTA_AMI_PATHWAY	3	235	54.5	216	127.125	0.2419
KEGG_ECM_RECEPTOR_INTERACTION	12	240	229	72	138.25	0.314
BIOCARTA_TCYTOTOXIC_PATHWAY	16	224	289	45.5	143.625	0.357
KEGG_PARKINSONS_DISEASE	9	129	162	287	146.75	0.3851
KEGG_GLUTATHIONE_METABOLISM	11	275	95.5	209.5	147.75	0.3947
KEGG_ALPHA_LINOLENIC_ACID_METABOLISM	19	149	289	198	163.75	0.5213
KEGG_BASAL_TRANSCRIPTION_FACTORS	7	243	233.5	302	196.375	0.7734
KEGG_AMYOTROPHIC_LATERAL_SCLEROSIS_ALS	21	71	128	200	105	0.1187
BIOCARTA_G1_PATHWAY	22	57	28	11.5	29.625	0.001
BIOCARTA_THELPER_PATHWAY	23	148	289	37	124.25	0.2211
BIOCARTA_CSK_PATHWAY	24	99	189	119	107.75	0.1292
BIOCARTA_NKT_PATHWAY	25	124	289	67	126.25	0.2352
BIOCARTA_ACE2_PATHWAY	26	125	104.5	216	117.875	0.1823
KEGG_PEROXISOME	27	262	54.5	251	148.625	0.402
KEGG_COMPLEMENT_AND_COAGULATION_CASCADES	28	175	101.5	172.5	119.25	0.1891
KEGG_PROTEASOME	29	261	255.5	216	190.375	0.7314
BIOCARTA_CYTOKINE_PATHWAY	30	137	289	234.5	172.625	0.596
BIOCARTA_CELL2CELL_PATHWAY	31	55	209	234.5	132.375	0.2725
KEGG_LYSOSOME	32	114	141	197	121	0.2016
BIOCARTA_BLYMPHOCYTE_PATHWAY	33	164	289	134	155	0.4495
KEGG_CITRATE_CYCLE_TCA_CYCLE	34	233	186.5	310	190.875	0.7343
BIOCARTA_AKAPCENTROSOME_PATHWAY	35	246	44.5	167	123.125	0.2137
KEGG_PRION_DISEASES	36	172	49	44	75.25	0.0336
KEGG_ALZHEIMERS_DISEASE	37	154	171.5	282	161.125	0.5001
BIOCARTA_DREAM_PATHWAY	38	212	192.5	277	179.875	0.6541
BIOCARTA_STATHMIN_PATHWAY	39	188	39	28	73.5	0.0308
BIOCARTA_ATRBRCA_PATHWAY	40	66	103	150.5	89.875	0.0649
BIOCARTA_GABA_PATHWAY	41	244	289	315.5	222.375	0.9031
KEGG_T_CELL_RECEPTOR_SIGNALING_PATHWAY	42	59	44.5	25	42.625	0.0027
BIOCARTA_HSP27_PATHWAY	43	153	21.5	162	94.875	0.08
KEGG_CYSTEINE_AND_METHIONINE_METABOLISM	44	290	44.5	79.5	114.5	0.1647
KEGG_PRIMARY_BILE_ACID_BIOSYNTHESIS	45	274	185	49.5	138.375	0.3154
KEGG_GLYCOSAMINOGLYCAN_BIOSYNTHESIS_HEPARAN_SULFATE	46	218	249	153.5	166.625	0.5446
KEGG_ARACHIDONIC_ACID_METABOLISM	47	214	224	68	138.25	0.314
BIOCARTA_G2_PATHWAY	48	58	4	43	38.25	0.002
KEGG_CELL_CYCLE	49	102	6.5	11.5	42.25	0.0026
BIOCARTA_CK1_PATHWAY	50	145	197	270	165.5	0.5355
BIOCARTA_VIP_PATHWAY	51	107	19.5	275.5	113.25	0.1577
BIOCARTA_SHH_PATHWAY	52	87	59.5	220.5	104.75	0.1177
BIOCARTA_DNAFRAGMENT_PATHWAY	53	138	111	206	127	0.2402
BIOCARTA_CHREBP2_PATHWAY	54	167	118.5	313	163.125	0.5172
BIOCARTA_NDKDYNAMIN_PATHWAY	55	316	241	283.5	223.875	0.9091
KEGG_JAK_STAT_SIGNALING_PATHWAY	56	80	34	195	91.25	0.0691
KEGG_ASTHMA	57	96	289	225	166.75	0.5452
KEGG_LINOLEIC_ACID_METABOLISM	58	181	289	186.5	178.625	0.6439
BIOCARTA_AKAP13_PATHWAY	59	256	190	227	183	0.6769
BIOCARTA_EXTRINSIC_PATHWAY	60	270	113	273	179	0.6466
KEGG_CYTOKINE_CYTOKINE_RECEPTOR_INTERACTION	61	178	136	118	123.25	0.2143
KEGG_DNA_REPLICATION	62	105	71.5	99.5	84.5	0.0528
BIOCARTA_CFTR_PATHWAY	63	206	237	293.5	199.875	0.7965
KEGG_SNARE_INTERACTIONS_IN_VESICULAR_TRANSPORT	64	171	16	79.5	82.625	0.048
KEGG_VEGF_SIGNALING_PATHWAY	65	53	147	305	142.5	0.3472
BIOCARTA_PLCE_PATHWAY	66	239	230	279	203.5	0.8152
BIOCARTA_BAD_PATHWAY	67	28	82	267	111	0.1465
KEGG_SPLICEOSOME	68	120	166	204	139.5	0.3236
KEGG_MELANOMA	69	8	289	47	103.25	0.1119
BIOCARTA_RHO_PATHWAY	70.5	313	54.5	303.5	185.375	0.6965
KEGG_ADIPOCYTOKINE_SIGNALING_PATHWAY	70.5	305	25	143	135.875	0.2952
BIOCARTA_VEGF_PATHWAY	72	50	129	192.5	110.875	0.1461
KEGG_LEUKOCYTE_TRANSENDOTHELIAL_MIGRATION	73	72	151.5	55	87.875	0.0593
KEGG_HEDGEHOG_SIGNALING_PATHWAY	74	152	289	96.5	152.875	0.4335
KEGG_ARRHYTHMOGENIC_RIGHT_VENTRICULAR_CARDIOMYOPATHY_ARVC	75	89	184	92	110	0.1418
BIOCARTA_CBL_PATHWAY	76	200	136	240	163	0.516
KEGG_NEUROACTIVE_LIGAND_RECEPTOR_INTERACTION	77	313	289	102	195.25	0.7671
KEGG_TIGHT_JUNCTION	78	67	87	32.5	66.125	0.0184
BIOCARTA_NEUROTRANSMITTERS_PATHWAY	79	317	289	177.5	215.625	0.8758
KEGG_GLYCOSYLPHOSPHATIDYLINOSITOL_GPI_ANCHOR_BIOSYNTHESIS	80	302	289	39.5	177.625	0.6372
BIOCARTA_NFAT_PATHWAY	81	61	40.5	20.5	50.75	0.0059
BIOCARTA_ETC_PATHWAY	82	195	289	309	218.75	0.8888
BIOCARTA_CHEMICAL_PATHWAY	83	49	40.5	101	68.375	0.0213
KEGG_OXIDATIVE_PHOSPHORYLATION	84	142	242	321	197.25	0.7801
KEGG_APOPTOSIS	85	37	83	243	112	0.1521
BIOCARTA_AGR_PATHWAY	86	221	106	227	160	0.4904
KEGG_N_GLYCAN_BIOSYNTHESIS	87	177	210	141.5	153.875	0.441
BIOCARTA_IL4_PATHWAY	88	25	237	297	161.75	0.5053
BIOCARTA_BCELLSURVIVAL_PATHWAY	89	35	11	37	43	0.0027
BIOCARTA_GLYCOLYSIS_PATHWAY	90	260	179	219	187	0.7074
BIOCARTA_DC_PATHWAY	91	217	289	32.5	157.375	0.4681
BIOCARTA_PROTEASOME_PATHWAY	92	280	130	303.5	201.375	0.8056
BIOCARTA_NOS1_PATHWAY	93	161	235	248	184.25	0.686
BIOCARTA_ATM_PATHWAY	94	48	63	11.5	54.125	0.008
KEGG_PROXIMAL_TUBULE_BICARBONATE_RECLAMATION	95	249	289	125.5	189.625	0.7261
BIOCARTA_HDAC_PATHWAY	96	51	37	11.5	48.875	0.0049
KEGG_ALDOSTERONE_REGULATED_SODIUM_REABSORPTION	97	7	214.5	123	110.375	0.1437
BIOCARTA_LYM_PATHWAY	98	194	289	258.5	209.875	0.8468
BIOCARTA_ARAP_PATHWAY	99	88	289	234.5	177.625	0.6372
BIOCARTA_IGF1R_PATHWAY	100	39	134	42	78.75	0.0397
BIOCARTA_EIF2_PATHWAY	101	301	114.5	134	162.625	0.5128
KEGG_VALINE_LEUCINE_AND_ISOLEUCINE_BIOSYNTHESIS	102	318	289	212	230.25	0.9299
KEGG_PATHWAYS_IN_CANCER	103	75	151.5	32.5	90.5	0.0669
BIOCARTA_GPCR_PATHWAY	104	276	195	319	223.5	0.9074
KEGG_NOTCH_SIGNALING_PATHWAY	105	118	244.5	32.5	125	0.2266
BIOCARTA_EIF_PATHWAY	106	277	289	317	247.25	0.968
BIOCARTA_DEATH_PATHWAY	107	271	123	153.5	163.625	0.5205
BIOCARTA_LAIR_PATHWAY	108	83	101.5	164.5	114.25	0.1636
BIOCARTA_D4GDI_PATHWAY	109	97	289	105	150	0.4113
BIOCARTA_MPR_PATHWAY	110	234	32.5	170	136.625	0.3005
BIOCARTA_LONGEVITY_PATHWAY	111	16	71.5	300	124.625	0.2237
BIOCARTA_CREB_PATHWAY	112	30	226	264.5	158.125	0.4747
KEGG_BASAL_CELL_CARCINOMA	113	45	255.5	25	109.625	0.1402
KEGG_EPITHELIAL_CELL_SIGNALING_IN_HELICOBACTER_PYLORI_INFECTION	114	294	164	290	215.5	0.875
BIOCARTA_PPARA_PATHWAY	115	65	59.5	216	113.875	0.1625
BIOCARTA_FREE_PATHWAY	116	216	244.5	206	195.625	0.7689
BIOCARTA_CARM1_PATHWAY	117	84	211.5	190	150.625	0.4159
KEGG_AMINOACYL_TRNA_BIOSYNTHESIS	118	291	89.5	234.5	183.25	0.6786
BIOCARTA_NO1_PATHWAY	119	245	145	266	193.75	0.7581
KEGG_NATURAL_KILLER_CELL_MEDIATED_CYTOTOXICITY	120	86	289	127	155.5	0.452
KEGG_GLYCINE_SERINE_AND_THREONINE_METABOLISM	121	296	254	134	201.25	0.8043
BIOCARTA_MCALPAIN_PATHWAY	122	193	59.5	203	144.375	0.3632
BIOCARTA_INTEGRIN_PATHWAY	123	283	64.5	244	178.625	0.6439
BIOCARTA_STEM_PATHWAY	124	115	289	223	187.75	0.7132
KEGG_REGULATION_OF_ACTIN_CYTOSKELETON	125	90	233.5	98	136.625	0.3005
KEGG_O_GLYCAN_BIOSYNTHESIS	126	300	248	11.5	171.375	0.5838
BIOCARTA_UCALPAIN_PATHWAY	127	238	226	95	171.5	0.5848
KEGG_GLYCOSAMINOGLYCAN_BIOSYNTHESIS_CHONDROITIN_SULFATE	128	174	228	288.5	204.625	0.823
KEGG_VIRAL_MYOCARDITIS	129	121	92.5	70	103.125	0.1116
KEGG_PROTEIN_EXPORT	130	159	44.5	192.5	131.5	0.2677
KEGG_ADHERENS_JUNCTION	131	92	25	208	114	0.1629
BIOCARTA_ERYTH_PATHWAY	132	237	289	220.5	219.625	0.892
BIOCARTA_NUCLEARRS_PATHWAY	133	184	239	262	204.5	0.8218
BIOCARTA_CCR3_PATHWAY	134	242	240	261	219.25	0.8911
KEGG_DILATED_CARDIOMYOPATHY	135	197	151.5	140	155.875	0.456
BIOCARTA_AGPCR_PATHWAY	136	220	171.5	120	161.875	0.5064
BIOCARTA_RANMS_PATHWAY	137	253	48	55	123.25	0.2143
BIOCARTA_ARF_PATHWAY	138	3	118.5	45.5	76.25	0.0357
KEGG_BASE_EXCISION_REPAIR	139	116	37	79.5	92.875	0.0743
KEGG_HYPERTROPHIC_CARDIOMYOPATHY_HCM	140	185	217	164.5	176.625	0.6292
BIOCARTA_CASPASE_PATHWAY	141.5	186	19.5	234.5	145.375	0.3717
BIOCARTA_KREB_PATHWAY	141.5	319	289	49.5	199.75	0.7956
BIOCARTA_CALCINEURIN_PATHWAY	143	211	200	79.5	158.375	0.4771
BIOCARTA_INFLAM_PATHWAY	144	166	289	200	199.75	0.7956
BIOCARTA_TID_PATHWAY	145	23	6.5	146.5	80.25	0.0433
BIOCARTA_IGF1_PATHWAY	146	21	155	134	114	0.1629
BIOCARTA_PML_PATHWAY	147	18	289	89	135.75	0.2942
KEGG_GLYCOSAMINOGLYCAN_BIOSYNTHESIS_KERATAN_SULFATE	148	109	231	134	155.5	0.452
KEGG_FC_EPSILON_RI_SIGNALING_PATHWAY	149	56	118.5	258.5	145.5	0.373
KEGG_VIBRIO_CHOLERAE_INFECTION	150	162	50.5	229	147.875	0.3961
KEGG_CHRONIC_MYELOID_LEUKEMIA	151	12	13.5	108.5	71.25	0.027
KEGG_GLIOMA	152	5	203	3	90.75	0.0677
BIOCARTA_PARKIN_PATHWAY	153	320	247	139	214.75	0.8708
KEGG_OOCYTE_MEIOSIS	154	179	6.5	11.5	87.75	0.0593
KEGG_TERPENOID_BACKBONE_BIOSYNTHESIS	155	170	95.5	306	181.625	0.6673
BIOCARTA_EDG1_PATHWAY	156	19	205.5	55	108.875	0.1353
BIOCARTA_CARM_ER_PATHWAY	157	100	89.5	312	164.625	0.5285
KEGG_LEISHMANIA_INFECTION	158	176	21.5	92	111.875	0.1514
BIOCARTA_MTA3_PATHWAY	159	113	104.5	318	173.625	0.6041
KEGG_OLFACTORY_TRANSDUCTION	160	198	289	153.5	200.125	0.7981
KEGG_NICOTINATE_AND_NICOTINAMIDE_METABOLISM	161	106	183	72	130.5	0.2616
BIOCARTA_MITOCHONDRIA_PATHWAY	162	201	71.5	295	182.375	0.6729
KEGG_PYRUVATE_METABOLISM	163	257	252	283.5	238.875	0.9516
KEGG_ARGININE_AND_PROLINE_METABOLISM	164	287	151.5	99.5	175.5	0.6207
BIOCARTA_CDK5_PATHWAY	165	278	116	308	216.75	0.8803
KEGG_MAPK_SIGNALING_PATHWAY	166	126	207	112.5	152.875	0.4335
KEGG_PENTOSE_PHOSPHATE_PATHWAY	167	299	92.5	299	214.375	0.8685
BIOCARTA_RNA_PATHWAY	168	31	164	92	113.75	0.1621
BIOCARTA_HIVNEF_PATHWAY	169	165	35	275.5	161.125	0.5001
BIOCARTA_TH1TH2_PATHWAY	170	210	289	121	197.5	0.7815
KEGG_WNT_SIGNALING_PATHWAY	171	79	217	212	169.75	0.572
KEGG_AMINO_SUGAR_AND_NUCLEOTIDE_SUGAR_METABOLISM	172	254	140	254	205	0.8246
KEGG_ALLOGRAFT_REJECTION	173	94	171.5	159	149.375	0.4067
KEGG_AXON_GUIDANCE	174	150	25	79.5	107.125	0.127
KEGG_MTOR_SIGNALING_PATHWAY	175	70	54.5	69	92.125	0.0718
KEGG_ETHER_LIPID_METABOLISM	176	232	213	106.5	181.875	0.6687
BIOCARTA_WNT_PATHWAY	177	52	157	194	145	0.3685
KEGG_BIOSYNTHESIS_OF_UNSATURATED_FATTY_ACIDS	178	215	232	212	209.25	0.8438
BIOCARTA_P53HYPOXIA_PATHWAY	179	10	200	247	159	0.4819
BIOCARTA_LEPTIN_PATHWAY	180	267	289	200	234	0.9394
BIOCARTA_MEF2D_PATHWAY	181	133	171.5	156.5	160.5	0.4954
BIOCARTA_RANKL_PATHWAY	182	288	289	124	220.75	0.8961
BIOCARTA_CTL_PATHWAY	183	85	289	32.5	147.375	0.3917
KEGG_HUNTINGTONS_DISEASE	184	110	195	234.5	180.875	0.6618
KEGG_FOCAL_ADHESION	185	69	6.5	146.5	101.75	0.107
BIOCARTA_TCRA_PATHWAY	186	82	289	86	160.75	0.4971
BIOCARTA_ERK_PATHWAY	187	313	158	79.5	184.375	0.6872
BIOCARTA_RB_PATHWAY	188	38	2	112.5	85.125	0.0539
BIOCARTA_GCR_PATHWAY	189.5	17	159.5	307	168.25	0.5582
KEGG_DRUG_METABOLISM_CYTOCHROME_P450	189.5	313	253	150.5	226.5	0.9161
BIOCARTA_IL1R_PATHWAY	191	252	81	186.5	177.625	0.6372
KEGG_RENAL_CELL_CARCINOMA	192	40	29	179.5	110.125	0.1423
KEGG_LONG_TERM_POTENTIATION	193	101	251	172.5	179.375	0.6501
KEGG_BETA_ALANINE_METABOLISM	194	298	50.5	125.5	167	0.5475
KEGG_SMALL_CELL_LUNG_CANCER	195	33	25	25	69.5	0.0237
BIOCARTA_TNFR1_PATHWAY	196	130	112	179.5	154.375	0.4451
KEGG_GALACTOSE_METABOLISM	197	286	289	186.5	239.625	0.9536
BIOCARTA_CDC42RAC_PATHWAY	198	41	221	175	158.75	0.4797
BIOCARTA_P38MAPK_PATHWAY	199	190	66	223	169.5	0.57
KEGG_TAURINE_AND_HYPOTAURINE_METABOLISM	200	279	92.5	189	190.125	0.7303
BIOCARTA_IL6_PATHWAY	201	93	143	252	172.25	0.5927
BIOCARTA_FIBRINOLYSIS_PATHWAY	202	204	289	134	207.25	0.8349
BIOCARTA_MONOCYTE_PATHWAY	203.5	231	289	209.5	233.25	0.9369
BIOCARTA_PTC1_PATHWAY	203.5	207	2	64	119.125	0.1887
BIOCARTA_FMLP_PATHWAY	205	227	121	79.5	158.125	0.4747
BIOCARTA_MET_PATHWAY	206	15	148.5	273	160.625	0.4966
BIOCARTA_SRCRPTP_PATHWAY	207	297	2	115.5	155.375	0.4515
KEGG_TGF_BETA_SIGNALING_PATHWAY	208	225	179	169	195.25	0.7671
BIOCARTA_ETS_PATHWAY	209.5	156	155	280	200.125	0.7981
KEGG_PROPANOATE_METABOLISM	209.5	268	203	25	176.375	0.6277
KEGG_GLYCEROPHOSPHOLIPID_METABOLISM	211	230	179	88	177	0.6327
KEGG_RIBOFLAVIN_METABOLISM	212	272	167	202	213.25	0.8634
KEGG_GLYOXYLATE_AND_DICARBOXYLATE_METABOLISM	213	128	200	141.5	170.625	0.5786
KEGG_DORSO_VENTRAL_AXIS_FORMATION	214	44	219.5	230	176.875	0.6317
KEGG_LONG_TERM_DEPRESSION	215	95	145	11.5	116.625	0.1751
BIOCARTA_IL10_PATHWAY	216	63	246	250	193.75	0.7581
KEGG_MISMATCH_REPAIR	217	199	12	18.5	111.625	0.1503
BIOCARTA_SPRY_PATHWAY	218	251	127	183	194.75	0.7637
BIOCARTA_TCAPOPTOSIS_PATHWAY	219	73	289	92	168.25	0.5582
KEGG_GLYCEROLIPID_METABOLISM	220	258	126	79.5	170.875	0.5799
BIOCARTA_HIF_PATHWAY	221	163	17	264.5	166.375	0.5421
BIOCARTA_NKCELLS_PATHWAY	222	47	192.5	241.5	175.75	0.6229
KEGG_GLYCOSPHINGOLIPID_BIOSYNTHESIS_LACTO_AND_NEOLACTO_SERIES	223	173	171.5	3	142.625	0.3486
KEGG_CIRCADIAN_RHYTHM_MAMMAL	224	306	142	297	242.25	0.9594
KEGG_VASCULAR_SMOOTH_MUSCLE_CONTRACTION	225	209	124	148	176.5	0.6281
BIOCARTA_SARS_PATHWAY	226	281	289	96.5	223.125	0.9061
BIOCARTA_BARRESTIN_SRC_PATHWAY	227	310	222	285	261	0.9854
KEGG_SELENOAMINO_ACID_METABOLISM	228	303	107	103	185.25	0.6951
BIOCARTA_SALMONELLA_PATHWAY	229	273	289	297	272	0.9935
KEGG_PORPHYRIN_AND_CHLOROPHYLL_METABOLISM	230	289	289	206	253.5	0.9767
KEGG_CALCIUM_SIGNALING_PATHWAY	231	292	161	64	187	0.7074
KEGG_CARDIAC_MUSCLE_CONTRACTION	232	183	289	260	241	0.956
BIOCARTA_GRANULOCYTES_PATHWAY	233	134	198	110.5	168.875	0.5639
KEGG_GLYCOSPHINGOLIPID_BIOSYNTHESIS_GANGLIO_SERIES	234	269	205.5	256.5	241.25	0.9565
KEGG_STEROID_BIOSYNTHESIS	235	265	77	59.5	159.125	0.4832
BIOCARTA_FEEDER_PATHWAY	236	228	71.5	64	149.875	0.4103
KEGG_MATURITY_ONSET_DIABETES_OF_THE_YOUNG	237	81	289	234.5	210.375	0.8485
KEGG_RENIN_ANGIOTENSIN_SYSTEM	238	250	171.5	320	244.875	0.9647
KEGG_FC_GAMMA_R_MEDIATED_PHAGOCYTOSIS	239.5	98	85	271	173.375	0.6017
KEGG_TRYPTOPHAN_METABOLISM	239.5	264	179	3	171.375	0.5838
BIOCARTA_FAS_PATHWAY	241	122	71.5	163	149.375	0.4067
KEGG_PATHOGENIC_ESCHERICHIA_COLI_INFECTION	242	77	110	291	180	0.6548
KEGG_PHOSPHATIDYLINOSITOL_SIGNALING_SYSTEM	243	42	289	11.5	146.375	0.3817
BIOCARTA_RARRXR_PATHWAY	244	229	289	115.5	219.375	0.8913
BIOCARTA_ASBCELL_PATHWAY	245	119	289	106.5	189.875	0.7286
BIOCARTA_P35ALZHEIMERS_PATHWAY	246	196	92.5	241.5	194	0.7596
KEGG_MELANOGENESIS	247	74	171.5	11.5	126	0.233
BIOCARTA_NO2IL12_PATHWAY	248	112	289	32.5	170.375	0.5758
BIOCARTA_VDR_PATHWAY	249	123	243	253	217	0.8812
KEGG_AUTOIMMUNE_THYROID_DISEASE	250	144	176	196	191.5	0.7394
KEGG_ENDOMETRIAL_CANCER	251	1.5	237	216	176.375	0.6277
KEGG_GNRH_SIGNALING_PATHWAY	252	155	108	25	135	0.2897
BIOCARTA_CTLA4_PATHWAY	253	29	289	108.5	169.875	0.5728
KEGG_PURINE_METABOLISM	254	248	44.5	29	143.875	0.3584
KEGG_HISTIDINE_METABOLISM	255.5	308	188	55	201.625	0.8072
KEGG_ANTIGEN_PROCESSING_AND_PRESENTATION	255.5	147	289	293.5	246.25	0.9665
KEGG_PYRIMIDINE_METABOLISM	257	223	78	168	181.5	0.6665
KEGG_NUCLEOTIDE_EXCISION_REPAIR	258	146	99	134	159.25	0.4841
KEGG_STARCH_AND_SUCROSE_METABOLISM	259	304	289	87	234.75	0.9414
KEGG_ABC_TRANSPORTERS	260	266	214.5	160	225.125	0.9123
KEGG_RIBOSOME	261	111	289	255	229	0.9257
KEGG_GLYCOSPHINGOLIPID_BIOSYNTHESIS_GLOBO_SERIES	262	143	289	239	233.25	0.9369
BIOCARTA_SET_PATHWAY	263	127	289	183	215.5	0.875
BIOCARTA_MAL_PATHWAY	264	247	132	234.5	219.375	0.8913
KEGG_GLYCOSAMINOGLYCAN_DEGRADATION	265	309	226	177.5	244.375	0.9634
KEGG_FATTY_ACID_METABOLISM	266.5	282	195	18.5	190.5	0.7318
KEGG_PROGESTERONE_MEDIATED_OOCYTE_MATURATION	266.5	62	9	55	98.125	0.0925
KEGG_NITROGEN_METABOLISM	268	205	289	41	200.75	0.8016
BIOCARTA_AHSP_PATHWAY	269	313	289	79.5	237.625	0.9486
KEGG_UBIQUITIN_MEDIATED_PROTEOLYSIS	270	169	71.5	134	161.125	0.5001
KEGG_NON_HOMOLOGOUS_END_JOINING	271	259	219.5	263	253.125	0.9762
KEGG_PANTOTHENATE_AND_COA_BIOSYNTHESIS	272	192	44.5	246	188.625	0.7193
BIOCARTA_NGF_PATHWAY	273	20	179	269	185.25	0.6951
BIOCARTA_RACCYCD_PATHWAY	274	24	99	39.5	109.125	0.1367
BIOCARTA_CTCF_PATHWAY	275	1.5	86	59.5	105.5	0.1207
BIOCARTA_BIOPEPTIDES_PATHWAY	276	284	71.5	79.5	177.75	0.638
KEGG_PPAR_SIGNALING_PATHWAY	277	226	114.5	104	180.375	0.6579
KEGG_FRUCTOSE_AND_MANNOSE_METABOLISM	278	255	211.5	117	215.375	0.8745
KEGG_VASOPRESSIN_REGULATED_WATER_REABSORPTION	279	140	71.5	153.5	161	0.4997
BIOCARTA_TPO_PATHWAY	280	26	132	249	171.75	0.5873
KEGG_INTESTINAL_IMMUNE_NETWORK_FOR_IGA_PRODUCTION	281	108	217	273	219.75	0.8925
BIOCARTA_EPO_PATHWAY	282	307	79	144	203	0.8135
BIOCARTA_ACH_PATHWAY	283	13	289	64	162.25	0.5094
KEGG_METABOLISM_OF_XENOBIOTICS_BY_CYTOCHROME_P450	284	293	289	161	256.75	0.9806
KEGG_PENTOSE_AND_GLUCURONATE_INTERCONVERSIONS	285	321	289	129	256	0.9792
BIOCARTA_ACTINY_PATHWAY	286	136	250	227	224.75	0.9118
BIOCARTA_IL2_PATHWAY	287	91	186.5	175	184.875	0.6922
KEGG_LYSINE_DEGRADATION	288	157	122	223	197.5	0.7815
KEGG_ASCORBATE_AND_ALDARATE_METABOLISM	289	285	289	79.5	235.625	0.9435
KEGG_BLADDER_CANCER	290	32	13.5	11.5	86.75	0.0569
BIOCARTA_INSULIN_PATHWAY	291	34	99	64	122	0.2071
KEGG_GAP_JUNCTION	292	158	25	191	166.5	0.5435
KEGG_PANCREATIC_CANCER	293	11	18	59.5	95.375	0.0816
KEGG_ONE_CARBON_POOL_BY_FOLATE	294	213	182	134	205.75	0.8281
BIOCARTA_NFKB_PATHWAY	295	222	191	171	219.75	0.8925
BIOCARTA_TOB1_PATHWAY	296	241	97	110.5	186.125	0.7017
KEGG_REGULATION_OF_AUTOPHAGY	297	263	289	122	242.75	0.9608
KEGG_GLYCOLYSIS_GLUCONEOGENESIS	298	295	132	22	186.75	0.7053
KEGG_NON_SMALL_CELL_LUNG_CANCER	299	4	62	278	160.75	0.4971
KEGG_B_CELL_RECEPTOR_SIGNALING_PATHWAY	300	54	71.5	311	184.125	0.6851
KEGG_RNA_DEGRADATION	301	187	148.5	175	202.875	0.8131
KEGG_NEUROTROPHIN_SIGNALING_PATHWAY	302	43	138	166	162.25	0.5094
BIOCARTA_ALK_PATHWAY	303	68	125	301	199.25	0.7917
BIOCARTA_IL17_PATHWAY	304	131	289	72	199	0.7903
BIOCARTA_PDGF_PATHWAY	305	36	136	3	120	0.1939
BIOCARTA_PITX2_PATHWAY	306	46	289	286	231.75	0.9338
BIOCARTA_ECM_PATHWAY	307	27	84	92	127.5	0.2443
BIOCARTA_RAS_PATHWAY	308	22	203	256.5	197.375	0.7806
KEGG_CELL_ADHESION_MOLECULES_CAMS	309	160	223	114	201.5	0.8066
KEGG_ENDOCYTOSIS	310	191	145	52	174.5	0.6126
BIOCARTA_P27_PATHWAY	311	117	59.5	49.5	134.25	0.2852
BIOCARTA_RAB_PATHWAY	312	135	289	292	257	0.9807
KEGG_PROSTATE_CANCER	313	9	30.5	20.5	93.25	0.0748
KEGG_INSULIN_SIGNALING_PATHWAY	314	76	159.5	128	169.375	0.5687
KEGG_RNA_POLYMERASE	315	151	289	281	259	0.9828
KEGG_ERBB_SIGNALING_PATHWAY	316	60	208	11.5	148.875	0.4029
KEGG_CYTOSOLIC_DNA_SENSING_PATHWAY	317	202	171.5	186.5	219.25	0.8911
KEGG_CHEMOKINE_SIGNALING_PATHWAY	318	103	54.5	49.5	131.25	0.2658
BIOCARTA_PYK2_PATHWAY	319	203	155	181	214.5	0.8688
BIOCARTA_MAPK_PATHWAY	320	219	64.5	314	229.375	0.9268
BIOCARTA_AT1R_PATHWAY	321	182	109	315.5	231.875	0.934
